# Supplementary material for: Cerebrospinal fluid proteomic study of two bipolar disorder cohorts
Source: Mol Psychiatry. 2022 Aug 19;27(11):4568–74. doi: 10.1038/s41380-022-01724-2 (PMC9734044; doi:10.1038/s41380-022-01724-2)
Supplement: Supplementary file 2 — Supplemental material 2 [file 41380_2022_1724_MOESM2_ESM.xlsx]

## Sheet: S2. List of proteins
UniProt	Protein	Included in SBP-S	Included in SBP-G
P00813	Adenosine deaminase (ADA)	Yes	Yes
Q15109	Advanced glycosylation end product-specific receptor (AGER)	No	No
O00253	Agouti-related protein (AGRP)	Yes	Yes
P15514	Amphiregulin (AR)	No	No
Q02763	Angiopoietin-1 receptor (TIE2)	No	Yes
Q5T4W7	Artemin (Artemin)	No	No
O15169	Axin-1 (AXIN1)	No	No
P35613	Basigin (Basigin)	No	No
P01138	Beta-nerve growth factor (Beta-NGF)	Yes	Yes
Q99616	C-C motif chemokine 13 (MCP-4)	No	No
Q99731	C-C motif chemokine 19 (CCL19)	Yes	Yes
P13500	C-C motif chemokine 2 (MCP-1)	Yes	Yes
P78556	C-C motif chemokine 20 (CCL20)	No	No
P55773	C-C motif chemokine 23 (CCL23)	Yes	Yes
O15444	C-C motif chemokine 25 (CCL25)	Yes	No
Q9NRJ3	C-C motif chemokine 28 (CCL28)	No	No
P10147	C-C motif chemokine 3 (CCL3)	Yes	No
P13236	C-C motif chemokine 4 (CCL4)	Yes	Yes
P80098	C-C motif chemokine 7 (CCL7)	No	No
P80075	C-C motif chemokine 8 (CCL8/MCP-2)	Yes	Yes
P02778	C-X-C motif chemokine 10 (CXCL10)	Yes	Yes
O14625	C-X-C motif chemokine 11 (CXCL11)	Yes	Yes
O43927	C-X-C motif chemokine 13 (CXCL13)	Yes	Yes
Q9H2A7	C-X-C motif chemokine 16 (CXCL16)	Yes	Yes
P42830	C-X-C motif chemokine 5 (CXCL5)	Yes	Yes
P80162	C-X-C motif chemokine 6 (CXCL6)	Yes	Yes
Q07325	C-X-C motif chemokine 9 (CXCL9)	Yes	Yes
P22223	Cadherin-3 (CDH3)	No	No
Q16790	Carbonic anhydrase 9 (CAIX)	Yes	Yes
P06731	Carcinoembryonic antigen-related cell adhesion molecule 5 (CEA)	No	No
P42574	Caspase-3 (CASP-3)	Yes	Yes
Q14790	Caspase-8 (CASP-8)	No	No
P07339	Cathepsin D (CTSD)	Yes	Yes
P29965	CD40 ligand (CD40-L)	No	No
P36222	Chitinase-3-like protein 1 (CHI3L1)	Yes	Yes
Q9H5V8	CUB domain-containing protein 1 (CDCP1)	Yes	Yes
P38936	Cyclin-dependent kinase inhibitor 1 (CDKN1A)	No	No
P04080	Cystatin-B (CSTB)	Yes	Yes
P28325	Cystatin-D (CST5)	Yes	Yes
Q8NFT8	Delta and Notch-like epidermal growth factor-related receptor (DNER)	Yes	Yes
O94907	Dickkopf-related protein 1 (Dkk-1)	Yes	Yes
P16581	E-selectin (SELE)	No	No
Q07108	Early activation antigen CD69 (CD69)	Yes	Yes
Q9NQ30	Endothelial cell-specific molecule 1 (ESM-1)	No	Yes
P12724	Eosinophil cationic protein (ECP)	No	No
P51671	Eotaxin (CCL11)	Yes	Yes
Q9UHF1	Epidermal growth factor-like protein 7 (EGF-like protein 7)	No	No
P00533	Epidermal growth factor receptor (EGFR)	Yes	Yes
P16422	Epithelial cell adhesion molecule (Ep-CAM)	Yes	Yes
P01588	Erythropoietin (EPO)	No	No
P23588	Eukaryotic translation initiation factor 4B (eIF-4B)	No	No
Q13541	Eukaryotic translation initiation factor 4E-binding protein 1 (4E-BP1)	No	No
P15311	Ezrin (EZR)	Yes	Yes
Q13158	FAS-associated death domain protein (FADD)	No	No
P15090	Fatty acid-binding protein, adipocyte (FABP4)	No	No
O95750	Fibroblast growth factor 19 (FGF-19)	Yes	Yes
Q9NSA1	Fibroblast growth factor 21 (FGF-21)	No	No
Q9GZV9	Fibroblast growth factor 23 (FGF-23)	No	No
P12034	Fibroblast growth factor 5 (FGF-5)	Yes	Yes
P49771	Fms-related tyrosine kinase 3 ligand (Flt3L)	Yes	Yes
P15328	Folate receptor alpha (FR-alpha)	Yes	Yes
P19883	Follistatin (FS)	Yes	Yes
P78423	Fractalkine (CX3CL1)	Yes	Yes
P09958	Furin (FUR)	Yes	Yes
P22466	Galanin peptides (GAL)	No	Yes
P17931	Galectin-3 (Gal-3)	No	No
P39905	Glial cell line-derived neurotrophic factor (hGDNF)	No	No
P09341	Growth-regulated alpha protein (CXCL1)	Yes	Yes
Q99988	Growth/differentiation factor 15 (GDF-15)	Yes	Yes
P04792	Heat shock protein beta-1 (HSP 27)	No	No
Q96D42	Hepatitis A virus cellular receptor 1 (HAVcr-1)	No	No
P14210	Hepatocyte growth factor (HGF)	Yes	Yes
O75144	ICOS ligand (ICOSLG)	Yes	Yes
P56199	Integrin alpha-1 (ITGA1)	Yes	Yes
Q9UKP3	Integrin beta-1-binding protein 2 (ITGB1BP2)	No	No
P01579	Interferon gamma (IFN-gamma)	No	No
P01583	Interleukin-1 alpha (IL-1 alpha)	No	No
Q01638	Interleukin-1 receptor-like 1 (IL1RL1)	No	No
P18510	Interleukin-1 receptor antagonist protein (IL-1ra)	No	No
P22301	Interleukin-10 (IL-10)	No	No
Q13651	Interleukin-10 receptor subunit alpha (IL-10RA)	No	No
Q08334	Interleukin-10 receptor subunit beta (IL-10RB)	Yes	Yes
P29460; P29459	Interleukin-12 (IL-12)	Yes	Yes
P29460	Interleukin-12 subunit beta (IL-12B)	No	No
P35225	Interleukin-13 (IL-13)	No	No
Q13261	Interleukin-15 receptor subunit alpha (IL-15RA)	No	No
Q9NRM6	Interleukin-17 receptor B (IL-17RB)	No	No
Q16552	Interleukin-17A (IL-17A)	No	No
Q9P0M4	Interleukin-17C (IL-17C)	No	No
Q14116	Interleukin-18 (IL-18)	Yes	Yes
Q13478	Interleukin-18 receptor 1 (IL-18R1)	Yes	Yes
P60568	Interleukin-2 (IL-2)	No	No
P14784	Interleukin-2 receptor subunit beta (IL-2RB)	No	No
Q9NYY1	Interleukin-20 (IL-20)	No	No
Q9UHF4	Interleukin-20 receptor subunit alpha (IL-20RA)	No	No
Q8N6P7	Interleukin-22 receptor subunit alpha-1 (IL-22RA1)	No	No
Q13007	Interleukin-24 (IL-24)	No	No
Q8NEV9	Interleukin-27 subunit alpha (IL-27-A)	Yes	Yes
O95760	Interleukin-33 (IL33)	No	No
P05112	Interleukin-4 (IL-4)	No	No
P05113	Interleukin-5 (IL-5)	No	No
P05231	Interleukin-6 (IL-6)	Yes	Yes
P08887	Interleukin-6 receptor subunit alpha (IL-6RA)	Yes	Yes
P13232	Interleukin-7 (IL-7)	No	No
P10145	Interleukin-8 (IL-8)	Yes	Yes
P03956	Interstitial collagenase (MMP-1)	No	No
Q9UBX7	Kallikrein-11 (hK11)	Yes	Yes
Q92876	Kallikrein-6 (KLK6)	Yes	Yes
P21583	Kit ligand (SCF)	Yes	Yes
P41159	Leptin (LEP)	No	Yes
P15018	Leukemia inhibitory factor (LIF)	No	No
P42702	Leukemia inhibitory factor receptor (LIF-R)	Yes	Yes
Q8NHJ6	Leukocyte immunoglobulin-like receptor subfamily B member 4 (ILT-3)	Yes	Yes
Q99732	Lipopolysaccharide-induced tumor necrosis factor-alpha factor (LITAF)	Yes	No
P01374	Lymphotoxin-alpha (TNFB)	No	No
P09603	Macrophage colony-stimulating factor 1 (CSF-1)	Yes	Yes
P39900	Macrophage metalloelastase (MME)	No	No
P09237	Matrilysin (MMP-7)	No	Yes
Q16674	Melanoma-derived growth regulatory protein (MIA)	Yes	Yes
Q29983	MHC class I polypeptide-related sequence A (MIC-A)	Yes	Yes
P21741	Midkine (MK)	Yes	Yes
Q8WXI7	Mucin-16 (CA-125)	No	No
Q99836	Myeloid differentiation primary response protein MyD88 (MYD88)	No	No
P05164	Myeloperoxidase (MPO)	No	No
P02144	Myoglobin (MB)	No	No
Q8IXJ6	NAD-dependent protein deacetylase sirtuin-2 (SIRT2)	Yes	Yes
P16860	Natriuretic peptides B (BNP)	No	No
Q9BZW8	Natural killer cell receptor 2B4 (CD244)	No	No
P20783	Neurotrophin-3 (NT-3)	No	No
Q99748	Neurturin (NRTN)	No	No
Q9Y6K9	NF-kappa-B essential modulator (NEMO)	No	No
Q16288	NT-3 growth factor receptor (NTRK3)	Yes	Yes
NA	NT-pro-BNP (NT-pro-BNP)	No	Yes
P13725	Oncostatin-M (OSM)	No	No
P78380	Oxidized low-density lipoprotein receptor 1 (LOX-1)	Yes	Yes
Q14242	P-selectin glycoprotein ligand 1 (PSGL-1)	No	No
Q13219	Pappalysin-1 (PAPPA)	Yes	Yes
Q99497	Parkinson disease protein 7 (PARK7)	Yes	Yes
P26022	Pentraxin-related protein PTX3 (PTX3)	No	No
P49763	Placenta growth factor (PGF)	Yes	Yes
P01127	Platelet-derived growth factor subunit B (PDGF subunit B)	No	No
P16284	Platelet endothelial cell adhesion molecule (PECAM-1)	Yes	No
P35318	Pro-adrenomedullin (AM)	Yes	Yes
P01133	Pro-epidermal growth factor (EGF)	No	No
Q14005	Pro-interleukin-16 (IL-16)	No	No
P07711	Procathepsin L (CTSL1)	Yes	Yes
Q9NZQ7	Programmed cell death 1 ligand 1 (PD-L1)	No	No
Q99075	Proheparin-binding EGF-like growth factor (HB-EGF)	Yes	Yes
P01236	Prolactin (PRL)	Yes	Yes
Q16651	Prostasin (PRSS8)	Yes	Yes
P80511	Protein S100-A12 (S100A12)	No	No
P25116	Proteinase-activated receptor 1 (PAR-1)	Yes	Yes
P12931	Proto-oncogene tyrosine-protein kinase Src (SRC)	No	No
P01135	Protransforming growth factor alpha (TGF-alpha)	Yes	Yes
P04626	Receptor tyrosine-protein kinase erbB-2 (ErbB2)	Yes	Yes
P21860	Receptor tyrosine-protein kinase erbB-3 (ERBB3)	Yes	Yes
Q15303	Receptor tyrosine-protein kinase erbB-4 (ERBB4)	Yes	Yes
Q9BYZ8	Regenerating islet-derived protein 4 (REG-4)	No	No
P00797	Renin (REN)	No	No
Q9HD89	Resistin (RETN)	No	No
Q13291	Signaling lymphocytic activation molecule (SLAMF1)	No	No
P01241	Somatotropin (GH)	Yes	Yes
Q9HCB6	Spondin-1 (SPON1)	Yes	Yes
O95630	STAM-binding protein (STAMBP)	No	No
P08254	Stromelysin-1 (SL-1)	No	No
P09238	Stromelysin-2 (SL-2/MMP-10)	Yes	Yes
P50225	Sulfotransferase 1A1 (ST1A1)	No	No
P30203	T-cell differentiation antigen CD6 (CD6)	No	No
P06127	T-cell surface glycoprotein CD5 (CD5)	Yes	No
P13686	Tartrate-resistant acid phosphatase type 5 (TR-AP)	Yes	Yes
P07204	Thrombomodulin (TM)	Yes	Yes
P40225	Thrombopoietin (THPO)	No	No
Q969D9	Thymic stromal lymphopoietin (TSLP)	No	No
P00750	Tissue-type plasminogen activator (t-PA)	Yes	Yes
P13726	Tissue factor (TF)	Yes	Yes
P01137	Transforming growth factor beta-1 proprotein (LAP TGF-beta-1)	Yes	Yes
P01375	Tumor necrosis factor (TNF)	No	No
P50591	Tumor necrosis factor ligand superfamily member 10 (TRAIL)	Yes	Yes
O14788	Tumor necrosis factor ligand superfamily member 11 (TRANCE)	No	No
O43508	Tumor necrosis factor ligand superfamily member 12 (TWEAK)	Yes	Yes
Q9Y275	Tumor necrosis factor ligand superfamily member 13B (BAFF)	Yes	Yes
O43557	Tumor necrosis factor ligand superfamily member 14 (TNFSF14)	No	No
P48023	Tumor necrosis factor ligand superfamily member 6 (FASLG)	No	No
O14763	Tumor necrosis factor receptor superfamily member 10B (TRAIL-R2)	Yes	Yes
O00300	Tumor necrosis factor receptor superfamily member 11B (OPG)	Yes	Yes
P19438	Tumor necrosis factor receptor superfamily member 1A (TNF-R1)	Yes	Yes
P20333	Tumor necrosis factor receptor superfamily member 1B (TNF-R2)	Yes	Yes
P43489	Tumor necrosis factor receptor superfamily member 4 (TNFRSF4)	No	Yes
P25942	Tumor necrosis factor receptor superfamily member 5 (CD40)	Yes	Yes
P25445	Tumor necrosis factor receptor superfamily member 6 (FAS)	Yes	Yes
Q07011	Tumor necrosis factor receptor superfamily member 9 (TNFRSF9)	Yes	No
P07948	Tyrosine-protein kinase Lyn (LYN)	No	No
Q9Y2R2	Tyrosine-protein phosphatase non-receptor type 22 (PTPN22)	No	No
P00749	Urokinase-type plasminogen activator (uPA)	Yes	Yes
Q03405	Urokinase plasminogen activator surface receptor (uPAR)	Yes	Yes
P15692	Vascular endothelial growth factor A (VEGF-A)	Yes	Yes
O43915	Vascular endothelial growth factor D (VEGF-D)	Yes	Yes
P35968	Vascular endothelial growth factor receptor 2 (VEGFR-2)	Yes	Yes
P08670	Vimentin (VIM)	Yes	No
Q14508	WAP four-disulfide core domain protein 2 (HE4)	Yes	Yes
O43895	Xaa-Pro aminopeptidase 2 (mAmP)	No	No

## Sheet: S3. Patient-control comparisons
Cohort	Assay	Estimate	Standard Error	p	FDR
SBP-S	LAP TGF-beta-1	0.78	0.22	<0.001	0.037
SBP-S	PARK7	0.63	0.19	0.001	0.052
SBP-S	PAR-1	-0.54	0.17	0.002	0.052
SBP-S	CCL11	0.64	0.21	0.002	0.052
SBP-S	CCL3	0.54	0.2	0.007	0.144
SBP-S	CCL23	0.53	0.2	0.008	0.144
SBP-S	PGF	0.71	0.28	0.012	0.184
SBP-S	CXCL6	0.53	0.22	0.014	0.186
SBP-S	PRL	0.51	0.23	0.024	0.258
SBP-S	IL-18	0.55	0.24	0.025	0.258
SBP-S	CXCL1	0.4	0.18	0.027	0.259
SBP-S	CHI3L1	0.49	0.23	0.031	0.268
SBP-S	GH	-0.47	0.22	0.035	0.282
SBP-S	CCL4	0.33	0.16	0.043	0.321
SBP-S	SIRT2	0.45	0.24	0.061	0.402
SBP-S	MMP-10	0.33	0.18	0.068	0.402
SBP-S	MCP-1	0.34	0.18	0.069	0.402
SBP-S	Beta-NGF	0.31	0.17	0.069	0.402
SBP-S	IL-8	0.34	0.2	0.081	0.411
SBP-S	CXCL13	0.34	0.2	0.082	0.411
SBP-S	CSTB	0.43	0.25	0.084	0.411
SBP-S	CXCL5	0.35	0.2	0.086	0.411
SBP-S	CXCL9	0.35	0.21	0.096	0.418
SBP-S	CCL19	0.34	0.2	0.098	0.418
SBP-S	BAFF	0.31	0.19	0.099	0.418
SBP-S	IL-27-A	0.3	0.19	0.122	0.47
SBP-S	Ep-CAM	0.28	0.18	0.126	0.47
SBP-S	TNF-R2	0.32	0.21	0.128	0.47
SBP-S	CCL25	0.28	0.18	0.136	0.47
SBP-S	GDF-15	0.4	0.27	0.136	0.47
SBP-S	CXCL10	0.27	0.18	0.139	0.47
SBP-S	IL-10RB	0.27	0.19	0.153	0.501
SBP-S	MK	0.25	0.17	0.158	0.504
SBP-S	CXCL11	0.23	0.17	0.166	0.511
SBP-S	CXCL16	0.24	0.18	0.18	0.511
SBP-S	CASP-3	0.41	0.31	0.185	0.511
SBP-S	TR-AP	0.23	0.18	0.185	0.511
SBP-S	Flt3L	0.28	0.21	0.188	0.511
SBP-S	Dkk-1	0.25	0.19	0.19	0.511
SBP-S	CX3CL1	0.21	0.17	0.203	0.534
SBP-S	ERBB3	-0.26	0.21	0.22	0.563
SBP-S	VEGF-D	0.19	0.17	0.26	0.637
SBP-S	EGFR	-0.2	0.18	0.264	0.637
SBP-S	FAS	0.24	0.22	0.267	0.637
SBP-S	LITAF	0.18	0.17	0.296	0.659
SBP-S	HB-EGF	-0.17	0.17	0.299	0.659
SBP-S	MCP-2	0.17	0.16	0.301	0.659
SBP-S	KLK6	-0.19	0.19	0.304	0.659
SBP-S	MIA	-0.21	0.21	0.308	0.659
SBP-S	CST5	-0.17	0.17	0.33	0.679
SBP-S	ERBB4	-0.18	0.18	0.332	0.679
SBP-S	uPA	0.17	0.17	0.336	0.679
SBP-S	FR-alpha	0.15	0.16	0.352	0.686
SBP-S	AGRP	0.16	0.17	0.353	0.686
SBP-S	CD40	0.17	0.18	0.369	0.704
SBP-S	CD5	0.13	0.15	0.399	0.747
SBP-S	TRAIL-R2	0.14	0.18	0.43	0.793
SBP-S	IL-6RA	0.12	0.16	0.458	0.827
SBP-S	LIF-R	0.13	0.17	0.465	0.827
SBP-S	FGF-19	0.12	0.17	0.482	0.844
SBP-S	t-PA	0.12	0.17	0.493	0.848
SBP-S	CTSD	0.11	0.16	0.511	0.857
SBP-S	NTRK3	-0.11	0.16	0.515	0.857
SBP-S	VEGFR-2	0.13	0.21	0.525	0.857
SBP-S	HGF	0.12	0.19	0.536	0.857
SBP-S	HE4	0.1	0.16	0.539	0.857
SBP-S	IL-18R1	0.1	0.17	0.569	0.892
SBP-S	TM	-0.1	0.18	0.587	0.907
SBP-S	ERBB2	-0.11	0.22	0.615	0.912
SBP-S	AM	0.09	0.19	0.623	0.912
SBP-S	CD69	-0.09	0.19	0.628	0.912
SBP-S	PRSS8	-0.09	0.2	0.661	0.912
SBP-S	ITGA1	0.07	0.18	0.673	0.912
SBP-S	OPG	0.09	0.22	0.69	0.912
SBP-S	MIC-A	0.06	0.16	0.694	0.912
SBP-S	LOX-1	0.06	0.17	0.713	0.912
SBP-S	uPAR	0.06	0.18	0.725	0.912
SBP-S	CAIX	-0.06	0.17	0.732	0.912
SBP-S	IL-12	0.05	0.16	0.744	0.912
SBP-S	PAPPA	0.05	0.16	0.751	0.912
SBP-S	DNER	0.05	0.17	0.752	0.912
SBP-S	FS	-0.06	0.2	0.758	0.912
SBP-S	ADA	0.05	0.18	0.764	0.912
SBP-S	VEGF-A	-0.05	0.17	0.768	0.912
SBP-S	FGF-5	0.05	0.16	0.769	0.912
SBP-S	ICOSLG	-0.05	0.18	0.771	0.912
SBP-S	FUR	-0.04	0.15	0.778	0.912
SBP-S	EZR	-0.06	0.22	0.786	0.912
SBP-S	IL-6	0.04	0.15	0.788	0.912
SBP-S	TGF-alpha	-0.05	0.17	0.789	0.912
SBP-S	TNF-R1	0.05	0.2	0.791	0.912
SBP-S	TF	-0.04	0.18	0.799	0.912
SBP-S	EMMPRIN	-0.04	0.17	0.821	0.926
SBP-S	TWEAK	-0.03	0.17	0.849	0.929
SBP-S	CTSL1	-0.03	0.16	0.86	0.929
SBP-S	SPON1	-0.03	0.16	0.865	0.929
SBP-S	PECAM-1	-0.03	0.19	0.871	0.929
SBP-S	VIM	0.03	0.17	0.875	0.929
SBP-S	TRAIL	0.03	0.17	0.876	0.929
SBP-S	hK11	0.02	0.16	0.92	0.953
SBP-S	CSF-1	-0.02	0.18	0.92	0.953
SBP-S	ILT-3	-0.01	0.16	0.926	0.953
SBP-S	TNFRSF9	-0.01	0.17	0.959	0.978
SBP-S	CDCP1	-0.01	0.17	0.975	0.982
SBP-S	SCF	0	0.19	0.982	0.982
SBP-G	FGF-19	-0.51	0.22	0.022	0.53
SBP-G	EGFR	-0.53	0.24	0.03	0.53
SBP-G	TRAIL	-0.49	0.23	0.031	0.53
SBP-G	GH	-0.69	0.32	0.033	0.53
SBP-G	OPG	-0.56	0.27	0.034	0.53
SBP-G	t-PA	-0.49	0.23	0.034	0.53
SBP-G	PRSS8	-0.56	0.27	0.036	0.53
SBP-G	FGF-5	-0.45	0.22	0.04	0.53
SBP-G	IL-27-A	-0.52	0.26	0.047	0.553
SBP-G	IL-6RA	-0.42	0.22	0.054	0.569
SBP-G	PAR-1	-0.42	0.23	0.068	0.569
SBP-G	IL-6	-0.36	0.2	0.071	0.569
SBP-G	Beta-NGF	-0.38	0.22	0.081	0.569
SBP-G	VEGF-A	-0.4	0.23	0.082	0.569
SBP-G	TWEAK	-0.39	0.23	0.083	0.569
SBP-G	CTSL1	-0.39	0.23	0.089	0.569
SBP-G	FUR	-0.34	0.21	0.097	0.569
SBP-G	CSF-1	-0.38	0.24	0.109	0.569
SBP-G	LAP TGF-beta-1	-0.41	0.26	0.114	0.569
SBP-G	CTSD	-0.32	0.21	0.116	0.569
SBP-G	CXCL16	-0.37	0.24	0.124	0.569
SBP-G	CCL19	-0.34	0.22	0.129	0.569
SBP-G	EMMPRIN	-0.34	0.23	0.134	0.569
SBP-G	NTRK3	-0.33	0.22	0.137	0.569
SBP-G	CASP-3	-0.3	0.2	0.141	0.569
SBP-G	CXCL13	-0.3	0.2	0.144	0.569
SBP-G	uPA	-0.31	0.21	0.151	0.569
SBP-G	LIF-R	-0.31	0.22	0.153	0.569
SBP-G	TF	-0.32	0.23	0.161	0.569
SBP-G	AGRP	-0.33	0.24	0.163	0.569
SBP-G	CCL23	-0.28	0.21	0.176	0.595
SBP-G	IL-18	-0.35	0.27	0.187	0.597
SBP-G	IL-10RB	-0.31	0.24	0.192	0.597
SBP-G	AM	-0.33	0.26	0.204	0.597
SBP-G	ERBB4	-0.29	0.23	0.207	0.597
SBP-G	Dkk-1	-0.3	0.24	0.213	0.597
SBP-G	HE4	-0.26	0.21	0.218	0.597
SBP-G	CSTB	-0.3	0.25	0.223	0.597
SBP-G	DNER	-0.29	0.24	0.226	0.597
SBP-G	CDCP1	-0.26	0.22	0.232	0.597
SBP-G	LOX-1	-0.3	0.25	0.233	0.597
SBP-G	TNF-R1	-0.29	0.25	0.248	0.606
SBP-G	SPON1	-0.25	0.21	0.249	0.606
SBP-G	ITGA1	-0.26	0.23	0.263	0.606
SBP-G	SCF	-0.26	0.24	0.265	0.606
SBP-G	CD40	-0.26	0.23	0.265	0.606
SBP-G	CXCL9	0.26	0.24	0.284	0.623
SBP-G	VEGF-D	-0.22	0.2	0.285	0.623
SBP-G	CAIX	-0.23	0.22	0.307	0.623
SBP-G	FAS	-0.26	0.25	0.307	0.623
SBP-G	ICOSLG	-0.24	0.24	0.311	0.623
SBP-G	GAL	-0.23	0.22	0.312	0.623
SBP-G	TGF-alpha	-0.22	0.22	0.316	0.623
SBP-G	HGF	-0.23	0.23	0.321	0.623
SBP-G	ADA	-0.2	0.21	0.353	0.664
SBP-G	MK	0.19	0.2	0.354	0.664
SBP-G	TNF-R2	-0.25	0.28	0.368	0.668
SBP-G	TR-AP	-0.2	0.23	0.369	0.668
SBP-G	CCL11	0.18	0.21	0.384	0.683
SBP-G	ERBB2	-0.23	0.27	0.39	0.683
SBP-G	TRAIL-R2	-0.18	0.21	0.406	0.685
SBP-G	uPAR	-0.2	0.24	0.408	0.685
SBP-G	VEGFR-2	-0.21	0.25	0.411	0.685
SBP-G	FS	-0.17	0.22	0.432	0.708
SBP-G	PARK7	-0.17	0.23	0.451	0.714
SBP-G	GDF-15	-0.22	0.29	0.456	0.714
SBP-G	BAFF	-0.17	0.24	0.471	0.714
SBP-G	HB-EGF	0.14	0.2	0.474	0.714
SBP-G	TM	-0.18	0.25	0.48	0.714
SBP-G	IL-12	-0.14	0.2	0.481	0.714
SBP-G	SIRT2	-0.17	0.24	0.483	0.714
SBP-G	MMP-10	-0.16	0.23	0.492	0.717
SBP-G	ILT-3	-0.14	0.2	0.498	0.717
SBP-G	ERBB3	-0.16	0.25	0.524	0.735
SBP-G	TIE2	-0.15	0.23	0.527	0.735
SBP-G	MIC-A	-0.13	0.21	0.532	0.735
SBP-G	CHI3L1	-0.17	0.28	0.544	0.742
SBP-G	IL-18R1	0.12	0.21	0.566	0.763
SBP-G	LEP	0.16	0.3	0.596	0.792
SBP-G	CXCL6	0.12	0.23	0.616	0.808
SBP-G	EZR	0.1	0.2	0.629	0.815
SBP-G	ESM-1	-0.1	0.21	0.648	0.83
SBP-G	IL-8	-0.1	0.22	0.657	0.832
SBP-G	CXCL1	0.09	0.21	0.68	0.844
SBP-G	PRL	0.09	0.22	0.683	0.844
SBP-G	Flt3L	-0.1	0.25	0.702	0.857
SBP-G	MCP-2	-0.07	0.21	0.733	0.861
SBP-G	CST5	-0.08	0.22	0.733	0.861
SBP-G	CCL4	-0.07	0.2	0.736	0.861
SBP-G	FR-alpha	0.07	0.2	0.738	0.861
SBP-G	CXCL10	-0.06	0.2	0.748	0.863
SBP-G	TNFRSF4	-0.06	0.22	0.778	0.888
SBP-G	MMP-7	0.06	0.23	0.807	0.89
SBP-G	MIA	-0.06	0.26	0.815	0.89
SBP-G	PGF	0.06	0.28	0.82	0.89
SBP-G	CD69	0.06	0.27	0.82	0.89
SBP-G	MCP-1	0.05	0.21	0.822	0.89
SBP-G	CX3CL1	-0.04	0.21	0.864	0.926
SBP-G	Ep-CAM	-0.03	0.22	0.877	0.93
SBP-G	CXCL5	0.03	0.22	0.887	0.931
SBP-G	KLK6	0.03	0.22	0.907	0.937
SBP-G	PAPPA	0.02	0.22	0.91	0.937
SBP-G	hK11	-0.02	0.2	0.926	0.944
SBP-G	NT-pro-BNP	0	0.22	0.994	0.996
SBP-G	CXCL11	0	0.2	0.996	0.996

## Sheet: S4. BD1-control comparisons
Cohort	Assay	Estimate	Standard Error	p	FDR
SBP-S	PAR-1	-0.81	0.24	0.001	0.088
SBP-S	CCL11	0.63	0.24	0.008	0.386
SBP-S	PARK7	0.6	0.23	0.011	0.386
SBP-S	LAP TGF-beta-1	0.62	0.26	0.017	0.456
SBP-S	HB-EGF	-0.46	0.21	0.028	0.543
SBP-S	PGF	0.74	0.34	0.031	0.543
SBP-S	IL-18	0.59	0.29	0.041	0.566
SBP-S	GH	-0.56	0.28	0.046	0.566
SBP-S	PRL	0.61	0.31	0.049	0.566
SBP-S	CCL3	0.45	0.23	0.057	0.566
SBP-S	ERBB3	-0.52	0.28	0.059	0.566
SBP-S	FR-alpha	0.34	0.2	0.082	0.72
SBP-S	CXCL9	0.39	0.24	0.096	0.779
SBP-S	PRSS8	-0.39	0.26	0.144	0.791
SBP-S	MCP-1	0.34	0.23	0.144	0.791
SBP-S	MIA	-0.4	0.27	0.145	0.791
SBP-S	CXCL6	0.37	0.26	0.148	0.791
SBP-S	ERBB4	-0.33	0.23	0.155	0.791
SBP-S	ICOSLG	-0.32	0.23	0.156	0.791
SBP-S	CASP-3	0.52	0.38	0.171	0.791
SBP-S	PECAM-1	-0.31	0.23	0.177	0.791
SBP-S	EGFR	-0.32	0.24	0.184	0.791
SBP-S	NTRK3	-0.27	0.21	0.19	0.791
SBP-S	TWEAK	-0.28	0.22	0.204	0.791
SBP-S	LITAF	0.24	0.2	0.223	0.791
SBP-S	ERBB2	-0.35	0.29	0.226	0.791
SBP-S	ADA	-0.26	0.22	0.228	0.791
SBP-S	CXCL13	0.27	0.23	0.243	0.791
SBP-S	BAFF	0.25	0.22	0.249	0.791
SBP-S	CCL4	0.26	0.23	0.254	0.791
SBP-S	FS	-0.28	0.25	0.268	0.791
SBP-S	Ep-CAM	0.25	0.23	0.268	0.791
SBP-S	TGF-alpha	-0.24	0.22	0.271	0.791
SBP-S	EMMPRIN	-0.22	0.2	0.273	0.791
SBP-S	CCL23	0.27	0.25	0.274	0.791
SBP-S	CD69	-0.26	0.24	0.281	0.791
SBP-S	CHI3L1	0.29	0.28	0.291	0.791
SBP-S	MMP-10	0.23	0.23	0.316	0.791
SBP-S	CST5	-0.36	0.36	0.318	0.791
SBP-S	CSF-1	-0.23	0.23	0.323	0.791
SBP-S	TNF-R2	0.24	0.24	0.327	0.791
SBP-S	FUR	-0.19	0.2	0.328	0.791
SBP-S	IL-6RA	0.18	0.19	0.331	0.791
SBP-S	IL-6	0.21	0.22	0.336	0.791
SBP-S	TRAIL	-0.21	0.22	0.342	0.791
SBP-S	EZR	-0.21	0.23	0.356	0.791
SBP-S	DNER	-0.2	0.22	0.361	0.791
SBP-S	TF	-0.21	0.23	0.362	0.791
SBP-S	SCF	-0.21	0.23	0.377	0.796
SBP-S	TR-AP	0.2	0.22	0.383	0.796
SBP-S	VEGF-A	-0.18	0.22	0.398	0.796
SBP-S	IL-8	0.21	0.25	0.407	0.796
SBP-S	CTSL1	-0.17	0.2	0.408	0.796
SBP-S	FGF-19	-0.19	0.23	0.414	0.796
SBP-S	SPON1	-0.16	0.2	0.417	0.796
SBP-S	CXCL10	0.18	0.22	0.428	0.803
SBP-S	CXCL16	0.17	0.21	0.436	0.803
SBP-S	CCL19	0.19	0.25	0.45	0.814
SBP-S	CTSD	0.14	0.19	0.476	0.846
SBP-S	OPG	-0.2	0.29	0.487	0.846
SBP-S	CXCL5	0.17	0.24	0.492	0.846
SBP-S	IL-10RB	0.16	0.24	0.503	0.852
SBP-S	CXCL1	0.15	0.23	0.517	0.862
SBP-S	CSTB	0.18	0.3	0.548	0.862
SBP-S	CD40	-0.14	0.23	0.556	0.862
SBP-S	Beta-NGF	0.12	0.22	0.562	0.862
SBP-S	LIF-R	-0.12	0.22	0.573	0.862
SBP-S	SIRT2	0.16	0.29	0.575	0.862
SBP-S	t-PA	-0.12	0.22	0.582	0.862
SBP-S	TNFRSF9	-0.11	0.22	0.612	0.862
SBP-S	HE4	-0.09	0.19	0.629	0.862
SBP-S	CDCP1	-0.1	0.22	0.633	0.862
SBP-S	TNF-R1	-0.11	0.24	0.637	0.862
SBP-S	hK11	-0.09	0.2	0.641	0.862
SBP-S	AM	-0.11	0.24	0.646	0.862
SBP-S	CCL25	0.11	0.25	0.656	0.862
SBP-S	TRAIL-R2	-0.1	0.22	0.657	0.862
SBP-S	IL-27-A	0.1	0.24	0.66	0.862
SBP-S	IL-18R1	-0.09	0.22	0.684	0.862
SBP-S	uPAR	-0.09	0.23	0.693	0.862
SBP-S	TM	-0.08	0.21	0.698	0.862
SBP-S	VIM	0.08	0.2	0.701	0.862
SBP-S	AGRP	0.08	0.22	0.702	0.862
SBP-S	GDF-15	0.12	0.32	0.706	0.862
SBP-S	HGF	-0.09	0.24	0.72	0.862
SBP-S	CD5	0.07	0.19	0.727	0.862
SBP-S	ITGA1	-0.07	0.22	0.742	0.862
SBP-S	MK	-0.07	0.21	0.744	0.862
SBP-S	CXCL11	0.06	0.19	0.745	0.862
SBP-S	VEGFR-2	-0.09	0.26	0.745	0.862
SBP-S	FGF-5	-0.06	0.2	0.755	0.862
SBP-S	KLK6	-0.07	0.24	0.766	0.862
SBP-S	MIC-A	-0.06	0.19	0.769	0.862
SBP-S	Dkk-1	0.06	0.22	0.775	0.862
SBP-S	Flt3L	0.07	0.25	0.78	0.862
SBP-S	CAIX	-0.06	0.22	0.8	0.875
SBP-S	ILT-3	-0.05	0.2	0.81	0.877
SBP-S	CX3CL1	0.04	0.21	0.828	0.887
SBP-S	IL-12	0.03	0.18	0.863	0.907
SBP-S	MCP-2	0.03	0.2	0.871	0.907
SBP-S	PAPPA	-0.04	0.24	0.873	0.907
SBP-S	FAS	0.03	0.27	0.91	0.931
SBP-S	uPA	0.02	0.23	0.913	0.931
SBP-S	LOX-1	0.02	0.21	0.938	0.947
SBP-S	VEGF-D	0	0.21	0.988	0.988
SBP-G	GH	-1.75	0.55	0.001	0.154
SBP-G	FGF-19	-1.08	0.36	0.003	0.158
SBP-G	PRSS8	-1.27	0.47	0.007	0.242
SBP-G	FGF-5	-0.6	0.33	0.067	0.896
SBP-G	CCL11	0.58	0.33	0.074	0.896
SBP-G	CXCL5	0.59	0.33	0.075	0.896
SBP-G	EGFR	-0.58	0.34	0.085	0.896
SBP-G	CTSL1	-0.54	0.34	0.108	0.896
SBP-G	PAR-1	-0.51	0.32	0.111	0.896
SBP-G	OPG	-0.59	0.37	0.112	0.896
SBP-G	CXCL9	0.55	0.36	0.123	0.896
SBP-G	MIC-A	-0.44	0.29	0.127	0.896
SBP-G	VEGF-A	-0.51	0.34	0.133	0.896
SBP-G	CASP-3	-0.41	0.29	0.164	0.896
SBP-G	CAIX	-0.44	0.32	0.177	0.896
SBP-G	Beta-NGF	-0.42	0.32	0.183	0.896
SBP-G	t-PA	-0.45	0.34	0.186	0.896
SBP-G	GAL	-0.39	0.31	0.206	0.896
SBP-G	PGF	0.51	0.42	0.224	0.896
SBP-G	IL-27-A	-0.42	0.35	0.234	0.896
SBP-G	TIE2	-0.4	0.35	0.255	0.896
SBP-G	PRL	0.33	0.29	0.257	0.896
SBP-G	CXCL6	0.38	0.35	0.269	0.896
SBP-G	MCP-1	0.32	0.29	0.27	0.896
SBP-G	EMMPRIN	-0.38	0.34	0.271	0.896
SBP-G	LIF-R	-0.29	0.27	0.288	0.896
SBP-G	TWEAK	-0.35	0.34	0.303	0.896
SBP-G	IL-6RA	-0.31	0.31	0.308	0.896
SBP-G	AM	-0.39	0.39	0.313	0.896
SBP-G	NT-pro-BNP	0.34	0.33	0.315	0.896
SBP-G	CCL19	-0.34	0.35	0.328	0.896
SBP-G	NTRK3	-0.31	0.31	0.328	0.896
SBP-G	IL-6	-0.25	0.26	0.339	0.896
SBP-G	CSF-1	-0.34	0.35	0.344	0.896
SBP-G	AGRP	-0.31	0.33	0.352	0.896
SBP-G	Ep-CAM	0.26	0.29	0.357	0.896
SBP-G	CXCL1	0.25	0.29	0.375	0.896
SBP-G	LAP TGF-beta-1	-0.33	0.37	0.381	0.896
SBP-G	FUR	-0.26	0.3	0.386	0.896
SBP-G	FR-alpha	0.24	0.28	0.395	0.896
SBP-G	MK	0.24	0.28	0.396	0.896
SBP-G	HB-EGF	0.25	0.3	0.409	0.896
SBP-G	PAPPA	0.25	0.31	0.42	0.896
SBP-G	ADA	-0.24	0.29	0.421	0.896
SBP-G	PARK7	-0.25	0.32	0.426	0.896
SBP-G	CXCL13	-0.21	0.26	0.431	0.896
SBP-G	CXCL16	-0.26	0.34	0.434	0.896
SBP-G	CD40	-0.26	0.33	0.435	0.896
SBP-G	TR-AP	-0.25	0.32	0.449	0.896
SBP-G	ERBB4	-0.23	0.31	0.46	0.896
SBP-G	IL-18R1	0.23	0.32	0.465	0.896
SBP-G	TF	-0.22	0.32	0.495	0.896
SBP-G	TGF-alpha	-0.23	0.33	0.498	0.896
SBP-G	CXCL11	0.2	0.3	0.501	0.896
SBP-G	SIRT2	-0.22	0.33	0.506	0.896
SBP-G	ICOSLG	-0.2	0.32	0.525	0.896
SBP-G	LEP	0.24	0.39	0.542	0.896
SBP-G	CCL4	0.17	0.29	0.545	0.896
SBP-G	MIA	0.21	0.37	0.572	0.896
SBP-G	LOX-1	-0.2	0.35	0.572	0.896
SBP-G	MMP-10	-0.17	0.31	0.592	0.896
SBP-G	CSTB	-0.2	0.37	0.596	0.896
SBP-G	TNFRSF4	0.14	0.28	0.615	0.896
SBP-G	SCF	-0.17	0.34	0.618	0.896
SBP-G	MMP-7	0.15	0.3	0.619	0.896
SBP-G	CCL23	-0.16	0.33	0.624	0.896
SBP-G	TNF-R1	-0.17	0.35	0.629	0.896
SBP-G	ITGA1	-0.16	0.33	0.636	0.896
SBP-G	EZR	0.13	0.28	0.642	0.896
SBP-G	Dkk-1	-0.17	0.37	0.649	0.896
SBP-G	Flt3L	0.16	0.36	0.651	0.896
SBP-G	TRAIL	-0.14	0.32	0.667	0.896
SBP-G	HGF	-0.13	0.32	0.676	0.896
SBP-G	HE4	-0.13	0.32	0.679	0.896
SBP-G	DNER	-0.14	0.35	0.685	0.896
SBP-G	ESM-1	0.12	0.31	0.7	0.896
SBP-G	CDCP1	-0.11	0.3	0.705	0.896
SBP-G	KLK6	-0.12	0.31	0.711	0.896
SBP-G	uPAR	-0.12	0.34	0.725	0.896
SBP-G	GDF-15	-0.14	0.39	0.726	0.896
SBP-G	IL-10RB	-0.11	0.34	0.736	0.896
SBP-G	FS	0.1	0.3	0.739	0.896
SBP-G	FAS	-0.11	0.34	0.742	0.896
SBP-G	CX3CL1	0.1	0.32	0.752	0.896
SBP-G	ERBB2	-0.11	0.36	0.757	0.896
SBP-G	IL-8	0.1	0.31	0.757	0.896
SBP-G	ILT-3	-0.08	0.28	0.775	0.896
SBP-G	CD69	0.11	0.38	0.778	0.896
SBP-G	TM	-0.09	0.33	0.783	0.896
SBP-G	CTSD	-0.08	0.3	0.79	0.896
SBP-G	SPON1	-0.08	0.32	0.792	0.896
SBP-G	uPA	-0.08	0.3	0.797	0.896
SBP-G	TNF-R2	-0.09	0.39	0.812	0.896
SBP-G	ERBB3	-0.08	0.34	0.816	0.896
SBP-G	CHI3L1	0.09	0.38	0.818	0.896
SBP-G	CXCL10	0.06	0.28	0.827	0.896
SBP-G	VEGF-D	-0.07	0.3	0.828	0.896
SBP-G	MCP-2	-0.06	0.29	0.845	0.905
SBP-G	IL-12	0.02	0.29	0.946	0.992
SBP-G	hK11	-0.02	0.28	0.954	0.992
SBP-G	CST5	-0.02	0.3	0.958	0.992
SBP-G	VEGFR-2	-0.01	0.33	0.982	0.992
SBP-G	IL-18	-0.01	0.36	0.982	0.992
SBP-G	TRAIL-R2	-0.01	0.3	0.983	0.992
SBP-G	BAFF	0	0.32	0.995	0.995

## Sheet: S8. Associations proteins-drugs
Cohort	Protein	Drug	Estimate	SE	t	p
SBP-S	PRL	AP	0.844758	0.19423	4.34926	2.74903e-05
SBP-S	FR-alpha	AP	0.856913	0.203201	4.21707	4.62418e-05
SBP-S	LITAF	Li	0.591101	0.155288	3.80647	0.000216854
SBP-S	IL-8	Li	0.519311	0.136619	3.80115	0.000221082
SBP-S	GDF-15	Li	0.255573	0.0961342	2.6585	0.00884283
SBP-S	TNF-R2	Li	0.363216	0.137379	2.6439	0.00921235
SBP-S	TRAIL-R2	Li	0.418787	0.159249	2.62976	0.00958366
SBP-S	VEGF-A	Li	0.444228	0.170035	2.61257	0.0100531
SBP-S	TM	AC	-0.374468	0.144163	-2.59754	0.0104805
SBP-S	MCP-1	Li	0.408984	0.158966	2.57277	0.0112204
SBP-S	CCL23	AD	-0.353531	0.139542	-2.53352	0.0124898
SBP-S	PGF	AD	-0.24961	0.0999965	-2.49619	0.0138144
SBP-S	MCP-1	AD	-0.388397	0.157501	-2.46599	0.0149765
SBP-S	CTSD	Li	0.445047	0.180505	2.46557	0.0149935
SBP-S	LAP TGF-beta-1	Li	0.304881	0.129049	2.36253	0.0196459
SBP-S	BAFF	Li	0.330209	0.140535	2.34966	0.0203086
SBP-S	HE4	AC	0.399972	0.176482	2.26636	0.0250947
SBP-S	TNF-R1	Li	0.318841	0.141826	2.24812	0.0262659
SBP-S	IL-27-A	AD	-0.291117	0.135312	-2.15144	0.0333044
SBP-S	IL-6RA	Li	0.33778	0.158147	2.13586	0.0345801
SBP-S	LITAF	AP	0.412839	0.195846	2.10797	0.036968
SBP-S	PRSS8	Li	0.306051	0.145769	2.09956	0.0377157
SBP-S	PGF	Li	0.213167	0.101826	2.09346	0.0382666
SBP-S	VIM	AC	-0.345399	0.166055	-2.08003	0.0395025
SBP-S	CXCL6	AD	-0.26556	0.127797	-2.07798	0.0396941
SBP-S	PAPPA	AD	-0.353815	0.173719	-2.03671	0.0437257
SBP-S	FGF-5	Li	0.375919	0.185269	2.02904	0.0445116
SBP-S	CSF-1	Li	0.307296	0.151752	2.02498	0.0449329
SBP-S	ICOSLG	AC	0.33344	0.164678	2.0248	0.0449524
SBP-S	FR-alpha	Li	0.353373	0.175483	2.01372	0.0461194
SBP-S	Flt3L	Li	0.279021	0.140146	1.99093	0.0486012
SBP-S	FGF-19	Li	-0.35418	0.178299	-1.98645	0.0491033
SBP-S	PRL	AD	0.329841	0.166582	1.98005	0.0498262
SBP-S	EMMPRIN	Li	0.34432	0.174685	1.97108	0.0508549
SBP-S	FAS	Li	0.257867	0.132106	1.95197	0.0531086
SBP-S	MIA	AP	0.292594	0.15022	1.94777	0.0536146
SBP-S	CXCL9	AC	0.24913	0.128496	1.93882	0.0547073
SBP-S	Ep-CAM	Li	0.29625	0.15312	1.93476	0.0552084
SBP-S	ITGA1	Li	0.306396	0.158407	1.93422	0.0552751
SBP-S	LAP TGF-beta-1	AC	-0.254485	0.134331	-1.89446	0.0604023
SBP-S	AM	Li	0.294932	0.156082	1.8896	0.0610559
SBP-S	ERBB4	Li	0.309081	0.164463	1.87933	0.062455
SBP-S	MIA	AD	-0.22966	0.122254	-1.87855	0.0625631
SBP-S	NTRK3	Li	0.32855	0.175925	1.86756	0.0640932
SBP-S	PGF	AP	0.229384	0.124299	1.84542	0.0672699
SBP-S	CXCL9	AP	0.279093	0.151467	1.8426	0.0676829
SBP-S	MIA	AC	-0.235386	0.127807	-1.84173	0.0678112
SBP-S	DNER	AC	0.302122	0.165573	1.82471	0.0703594
SBP-S	Flt3L	AP	0.307128	0.170923	1.79688	0.0746939
SBP-S	CD69	Li	0.253095	0.141189	1.7926	0.0753805
SBP-S	EGFR	Li	0.284903	0.15965	1.78454	0.0766856
SBP-S	GH	AD	-0.283615	0.159296	-1.78043	0.0773599
SBP-S	CCL11	AD	-0.271688	0.153451	-1.77052	0.0790018
SBP-S	CCL19	AC	0.249316	0.148941	1.67392	0.0965698
SBP-S	ERBB2	AP	0.240716	0.144827	1.66209	0.098923
SBP-S	CCL11	Li	0.256427	0.155429	1.6498	0.101417
SBP-S	IL-12	Li	0.280044	0.16981	1.64916	0.101547
SBP-S	IL-27-A	Li	0.226577	0.13784	1.64377	0.102658
SBP-S	CCL25	AD	-0.244487	0.149043	-1.64038	0.103363
SBP-S	TWEAK	AC	0.282372	0.172326	1.63859	0.103735
SBP-S	HB-EGF	AC	0.284398	0.176581	1.61058	0.109715
SBP-S	LITAF	AC	-0.26978	0.167539	-1.61025	0.109787
SBP-S	MCP-2	AC	0.283255	0.176222	1.60737	0.110418
SBP-S	ERBB3	AC	0.238562	0.149505	1.59569	0.113006
SBP-S	CSTB	Li	0.271666	0.170552	1.59286	0.113639
SBP-S	TR-AP	AP	0.328363	0.206928	1.58685	0.114996
SBP-S	TR-AP	Li	0.267056	0.170175	1.5693	0.119028
SBP-S	CST5	AC	0.140607	0.0900896	1.56074	0.121034
SBP-S	IL-10RB	AC	0.235566	0.151285	1.5571	0.121896
SBP-S	VEGF-D	AP	-0.301434	0.193677	-1.55638	0.122068
SBP-S	ADA	AD	0.260046	0.167497	1.55254	0.122983
SBP-S	CAIX	Li	0.267221	0.172183	1.55196	0.123121
SBP-S	CSTB	AP	0.320087	0.207556	1.54217	0.125481
SBP-S	CXCL6	Li	0.199959	0.130203	1.53574	0.12705
SBP-S	FR-alpha	AD	-0.267377	0.174647	-1.53096	0.128228
SBP-S	VEGF-D	AC	0.251118	0.164589	1.52573	0.129525
SBP-S	TGF-alpha	AC	0.262159	0.17313	1.51424	0.132413
SBP-S	HGF	Li	0.23136	0.152906	1.51309	0.132703
SBP-S	CXCL1	Li	0.250559	0.167254	1.49807	0.136558
SBP-S	IL-18	AP	0.251881	0.169448	1.48648	0.139591
SBP-S	LIF-R	Li	0.238699	0.161717	1.47603	0.142373
SBP-S	CDCP1	AP	-0.286246	0.194296	-1.47325	0.143119
SBP-S	CXCL10	AP	0.268922	0.183177	1.4681	0.144511
SBP-S	uPAR	Li	0.225338	0.156174	1.44286	0.151483
SBP-S	SCF	Li	0.215624	0.149951	1.43797	0.152865
SBP-S	CD5	AP	0.287025	0.201354	1.42547	0.156435
SBP-S	MMP-10	AP	-0.281961	0.197876	-1.42493	0.156591
SBP-S	FS	Li	0.196778	0.139288	1.41274	0.16014
SBP-S	CD5	AD	0.230653	0.163734	1.4087	0.161328
SBP-S	CXCL5	Li	0.215979	0.155116	1.39237	0.166205
SBP-S	IL-8	AD	-0.196468	0.141402	-1.38943	0.167097
SBP-S	OPG	AD	-0.17641	0.127052	-1.38849	0.167381
SBP-S	CTSL1	AP	-0.288157	0.207947	-1.38573	0.168222
SBP-S	AGRP	AP	-0.279392	0.202657	-1.37865	0.170389
SBP-S	SCF	AC	0.213369	0.155031	1.37629	0.171115
SBP-S	MMP-10	AD	-0.218984	0.160988	-1.36025	0.176123
SBP-S	CASP-3	AC	-0.278612	0.207601	-1.34206	0.181934
SBP-S	MK	AC	0.230639	0.173651	1.32817	0.186465
SBP-S	IL-12	AP	0.275238	0.207282	1.32784	0.186574
SBP-S	AGRP	AD	-0.21518	0.164888	-1.305	0.194215
SBP-S	uPAR	AC	0.210003	0.161601	1.29952	0.196083
SBP-S	PAR-1	AD	-0.183321	0.141817	-1.29266	0.198438
SBP-S	IL-6	AC	0.249518	0.193385	1.29027	0.199266
SBP-S	CTSD	AC	-0.244596	0.189622	-1.28992	0.199387
SBP-S	SPON1	AD	-0.225184	0.174665	-1.28923	0.199624
SBP-S	CD40	Li	0.190767	0.150907	1.26413	0.208462
SBP-S	Flt3L	AC	0.182775	0.146123	1.25083	0.21326
SBP-S	KLK6	AC	-0.217695	0.175809	-1.23825	0.217873
SBP-S	PECAM-1	AC	0.197438	0.159951	1.23437	0.21931
SBP-S	LIF-R	AD	0.197629	0.160312	1.23278	0.219901
SBP-S	FGF-19	AC	0.229077	0.185923	1.23211	0.220149
SBP-S	uPA	AP	-0.245124	0.199236	-1.23032	0.220817
SBP-S	TNF-R2	AP	0.209586	0.170556	1.22884	0.221368
SBP-S	Beta-NGF	AC	0.209702	0.171066	1.22585	0.222487
SBP-S	CD40	AC	0.191135	0.155974	1.22542	0.222649
SBP-S	TWEAK	AP	-0.248512	0.203783	-1.21949	0.224882
SBP-S	SIRT2	AP	0.248575	0.204021	1.21838	0.225304
SBP-S	uPA	Li	0.197624	0.163852	1.20611	0.229982
SBP-S	Dkk-1	AD	-0.178992	0.149051	-1.20088	0.231998
SBP-S	PAR-1	AP	0.208967	0.174592	1.19689	0.233545
SBP-S	LITAF	AD	-0.190677	0.161073	-1.18379	0.238672
SBP-S	LIF-R	AC	0.196801	0.167597	1.17425	0.242457
SBP-S	VIM	AD	-0.187874	0.160717	-1.16898	0.244568
SBP-S	KLK6	AD	-0.195891	0.168374	-1.16343	0.246802
SBP-S	OPG	AC	0.15441	0.133049	1.16055	0.247969
SBP-S	FGF-19	AP	-0.25289	0.219015	-1.15467	0.25036
SBP-S	CXCL13	Li	0.179651	0.156279	1.14956	0.252453
SBP-S	PRSS8	AC	0.174289	0.152389	1.14371	0.254863
SBP-S	HGF	AC	0.180155	0.158586	1.13601	0.25806
SBP-S	MIA	Li	0.140965	0.1247	1.13044	0.26039
SBP-S	CCL11	AC	-0.181774	0.161483	-1.12566	0.262401
SBP-S	TF	Li	0.189886	0.168806	1.12487	0.262731
SBP-S	CXCL16	AD	-0.164195	0.146434	-1.12129	0.264245
SBP-S	hK11	AC	0.218369	0.195472	1.11714	0.266013
SBP-S	ERBB4	AC	0.190744	0.171412	1.11278	0.267873
SBP-S	ERBB3	Li	0.161657	0.145427	1.1116	0.268378
SBP-S	CASP-3	AP	0.27055	0.244922	1.10464	0.271372
SBP-S	PARK7	Li	0.187464	0.171323	1.09421	0.275902
SBP-S	CXCL16	AC	0.165731	0.153055	1.08282	0.28091
SBP-S	Ep-CAM	AC	0.167988	0.159799	1.05125	0.295111
SBP-S	PAPPA	AP	0.226945	0.216159	1.0499	0.295727
SBP-S	ADA	AC	0.183595	0.1759	1.04374	0.298557
SBP-S	FGF-19	AD	-0.184218	0.178245	-1.03351	0.303299
SBP-S	GH	AP	-0.203967	0.197509	-1.0327	0.303677
SBP-S	IL-12	AD	0.173878	0.16898	1.02898	0.305412
SBP-S	AM	AC	0.167057	0.162817	1.02604	0.306791
SBP-S	CTSD	AD	-0.186312	0.181905	-1.02422	0.307647
SBP-S	ILT-3	AC	0.179798	0.17573	1.02315	0.308151
SBP-S	PECAM-1	Li	0.157608	0.155104	1.01615	0.311462
SBP-S	TGF-alpha	Li	0.17105	0.168378	1.01587	0.311592
SBP-S	HB-EGF	Li	0.174586	0.171931	1.01544	0.311797
SBP-S	CHI3L1	Li	0.136667	0.136237	1.00315	0.317666
SBP-S	CDCP1	AD	0.159001	0.158673	1.00206	0.318188
SBP-S	CX3CL1	AC	0.168783	0.169926	0.993269	0.322439
SBP-S	MMP-10	AC	0.167073	0.168775	0.989915	0.324069
SBP-S	VEGFR-2	AC	0.129226	0.130659	0.989032	0.324499
SBP-S	CXCL1	AD	-0.16364	0.166193	-0.984637	0.326645
SBP-S	KLK6	Li	-0.16754	0.170532	-0.982454	0.327715
SBP-S	TRAIL	AD	0.161729	0.165033	0.979975	0.328933
SBP-S	CX3CL1	AP	-0.194908	0.200058	-0.974255	0.331754
SBP-S	ITGA1	AC	0.160887	0.165417	0.972616	0.332565
SBP-S	uPAR	AP	0.183498	0.190787	0.961795	0.337952
SBP-S	ILT-3	AD	0.158539	0.168285	0.942086	0.347909
SBP-S	IL-6	AD	0.17445	0.185634	0.939753	0.349101
SBP-S	VIM	AP	0.184965	0.198055	0.93391	0.352095
SBP-S	EGFR	AD	0.148412	0.159267	0.931849	0.353155
SBP-S	MCP-1	AP	0.183572	0.197577	0.929116	0.354564
SBP-S	PAPPA	Li	-0.164249	0.1779	-0.923266	0.357592
SBP-S	EZR	AP	0.200241	0.218735	0.915448	0.361665
SBP-S	IL-6RA	AD	0.14499	0.158607	0.914148	0.362344
SBP-S	SIRT2	AD	0.147626	0.166318	0.887616	0.376399
SBP-S	CXCL11	AP	0.170921	0.193028	0.88547	0.377551
SBP-S	TNFRSF9	AD	0.134518	0.152228	0.88366	0.378524
SBP-S	CXCL5	AD	-0.13585	0.154066	-0.881768	0.379542
SBP-S	CCL19	AD	-0.12644	0.143653	-0.880176	0.380401
SBP-S	hK11	AP	-0.202411	0.230523	-0.878051	0.381548
SBP-S	HB-EGF	AD	0.1479	0.170189	0.869029	0.386445
SBP-S	PARK7	AP	0.181338	0.208723	0.868793	0.386574
SBP-S	CDCP1	AC	0.142767	0.165963	0.860235	0.391255
SBP-S	CDCP1	Li	0.138036	0.160632	0.859334	0.39175
SBP-S	MIC-A	AC	0.156531	0.183722	0.851996	0.395795
SBP-S	HE4	AD	-0.14619	0.17175	-0.851176	0.396249
SBP-S	CSF-1	AC	0.135134	0.158817	0.850878	0.396414
SBP-S	FUR	Li	0.156821	0.184575	0.849633	0.397103
SBP-S	MMP-10	Li	-0.138716	0.163517	-0.848331	0.397825
SBP-S	IL-8	AC	-0.125493	0.148439	-0.84542	0.399442
SBP-S	FS	AD	-0.116031	0.138415	-0.838278	0.403425
SBP-S	IL-8	AP	0.145522	0.17475	0.832747	0.406527
SBP-S	EMMPRIN	AC	0.15213	0.182691	0.832713	0.406546
SBP-S	ILT-3	Li	0.140726	0.170322	0.826232	0.410198
SBP-S	DNER	Li	0.131146	0.161897	0.810061	0.419397
SBP-S	TNF-R1	AP	0.141505	0.175397	0.806768	0.421285
SBP-S	TF	AC	0.137883	0.174842	0.788612	0.431785
SBP-S	TWEAK	AD	0.130981	0.166232	0.787937	0.432179
SBP-S	EGFR	AC	0.131033	0.166575	0.786631	0.432941
SBP-S	VEGFR-2	AP	0.120414	0.154023	0.781792	0.435769
SBP-S	ERBB4	AD	0.128204	0.164448	0.779604	0.437052
SBP-S	CAIX	AP	-0.163795	0.210867	-0.776769	0.438717
SBP-S	uPA	AC	0.131917	0.169846	0.776686	0.438766
SBP-S	IL-12	AC	0.137083	0.176875	0.775026	0.439742
SBP-S	FR-alpha	AC	-0.141959	0.183711	-0.772728	0.441097
SBP-S	TM	AD	-0.108965	0.141207	-0.771667	0.441723
SBP-S	PECAM-1	AP	-0.145044	0.188964	-0.767575	0.444142
SBP-S	CCL25	Li	-0.115248	0.151954	-0.758439	0.449572
SBP-S	CCL4	Li	-0.137133	0.1809	-0.758056	0.4498
SBP-S	ERBB2	AD	-0.0895049	0.11874	-0.753788	0.45235
SBP-S	CD40	AP	-0.13787	0.184272	-0.748186	0.45571
SBP-S	TRAIL	AC	0.128996	0.172708	0.746905	0.45648
SBP-S	MCP-2	AP	0.155491	0.209059	0.743764	0.458372
SBP-S	LAP TGF-beta-1	AD	-0.0965995	0.130059	-0.742735	0.458993
SBP-S	CCL25	AP	0.136759	0.184831	0.739916	0.460695
SBP-S	LOX-1	Li	0.118006	0.160316	0.736086	0.463014
SBP-S	IL-27-A	AP	-0.124205	0.169038	-0.734775	0.46381
SBP-S	CCL4	AD	-0.130448	0.178907	-0.729136	0.46724
SBP-S	HGF	AD	-0.110559	0.152221	-0.726307	0.468966
SBP-S	TWEAK	Li	0.120839	0.16818	0.71851	0.473742
SBP-S	SPON1	AP	-0.154237	0.215788	-0.714759	0.47605
SBP-S	MK	AP	-0.14668	0.205401	-0.714118	0.476445
SBP-S	ERBB2	Li	0.085673	0.12011	0.713285	0.476958
SBP-S	EZR	AC	-0.132326	0.186055	-0.71122	0.478232
SBP-S	TNF-R2	AC	0.103146	0.145451	0.709146	0.479514
SBP-S	Dkk-1	AP	-0.129944	0.183996	-0.706233	0.481317
SBP-S	TNF-R1	AD	-0.100559	0.142686	-0.704761	0.48223
SBP-S	CXCL10	AD	-0.105135	0.14988	-0.701465	0.484276
SBP-S	CXCL11	AC	0.114361	0.164168	0.696611	0.4873
SBP-S	GH	Li	-0.112964	0.162761	-0.694048	0.4889
SBP-S	CX3CL1	AD	-0.110675	0.162957	-0.679165	0.49825
SBP-S	LIF-R	AP	-0.133346	0.197991	-0.673496	0.501836
SBP-S	TRAIL-R2	AC	0.113114	0.168594	0.670926	0.503467
SBP-S	TNF-R1	AC	0.0999329	0.149117	0.670163	0.503951
SBP-S	t-PA	AD	-0.109189	0.16368	-0.66709	0.505906
SBP-S	SCF	AD	-0.099341	0.149202	-0.665817	0.506717
SBP-S	GH	AC	-0.111869	0.16819	-0.665139	0.507149
SBP-S	NTRK3	AC	0.122196	0.183891	0.664503	0.507554
SBP-S	ERBB3	AP	0.117586	0.177416	0.66277	0.50866
SBP-S	AGRP	AC	0.114625	0.173128	0.662083	0.509099
SBP-S	VEGF-D	Li	-0.105065	0.160465	-0.654752	0.513793
SBP-S	IL-18	AC	-0.0948929	0.144934	-0.654731	0.513806
SBP-S	CD5	Li	-0.108648	0.16658	-0.652226	0.515416
SBP-S	CCL3	AP	0.120215	0.185527	0.647965	0.518159
SBP-S	ICOSLG	Li	0.104651	0.161638	0.647443	0.518496
SBP-S	CXCL10	Li	0.0981537	0.151617	0.647378	0.518538
SBP-S	uPA	AD	-0.10513	0.162667	-0.64629	0.51924
SBP-S	CCL23	AP	-0.112283	0.175574	-0.639516	0.523621
SBP-S	TRAIL	Li	-0.106957	0.167255	-0.639486	0.523641
SBP-S	PARK7	AD	0.105743	0.169937	0.622249	0.534877
SBP-S	CX3CL1	Li	0.101504	0.164853	0.615727	0.53916
SBP-S	ILT-3	AP	-0.127442	0.207395	-0.614489	0.539974
SBP-S	PRSS8	AD	-0.088842	0.146372	-0.606959	0.544945
SBP-S	Ep-CAM	AD	0.0920228	0.153375	0.599987	0.549568
SBP-S	BAFF	AP	0.103519	0.174304	0.593898	0.55362
SBP-S	CTSL1	AC	0.105533	0.17772	0.593815	0.553676
SBP-S	CXCL11	Li	-0.0927805	0.158982	-0.583591	0.560515
SBP-S	CXCL1	AP	-0.119387	0.204912	-0.582625	0.561163
SBP-S	CXCL13	AP	0.111143	0.190791	0.582536	0.561222
SBP-S	FAS	AD	-0.0771068	0.13237	-0.582509	0.56124
SBP-S	CCL25	AC	-0.0908326	0.157145	-0.578019	0.564259
SBP-S	Beta-NGF	AD	0.0949607	0.164457	0.57742	0.564662
SBP-S	SCF	AP	0.104516	0.1836	0.569257	0.570172
SBP-S	Dkk-1	Li	0.0858751	0.151388	0.567253	0.571528
SBP-S	IL-18R1	AD	-0.0899221	0.159178	-0.564915	0.573112
SBP-S	ITGA1	AD	0.0891367	0.158697	0.561678	0.57531
SBP-S	EZR	Li	0.0991548	0.180219	0.550191	0.58314
SBP-S	PAR-1	Li	0.0785382	0.144181	0.54472	0.586887
SBP-S	CXCL6	AP	0.0852052	0.159622	0.533795	0.594402
SBP-S	hK11	AD	-0.0993775	0.187775	-0.529236	0.597551
SBP-S	MIC-A	AP	-0.114064	0.216644	-0.526505	0.599441
SBP-S	MK	Li	0.0888481	0.169036	0.525616	0.600057
SBP-S	FS	AC	0.0756875	0.144868	0.52246	0.602246
SBP-S	CSF-1	AP	0.0947358	0.18729	0.505823	0.613844
SBP-S	VEGFR-2	Li	0.0639134	0.126815	0.503991	0.615128
SBP-S	CST5	Li	0.0442969	0.0879281	0.503786	0.615271
SBP-S	AM	AD	-0.0786189	0.156305	-0.502985	0.615832
SBP-S	CXCL13	AD	0.0779432	0.155169	0.502313	0.616304
SBP-S	EZR	AD	0.0894553	0.178239	0.501885	0.616604
SBP-S	CD40	AD	0.0752562	0.149995	0.501725	0.616717
SBP-S	t-PA	AP	-0.0978153	0.201486	-0.485468	0.628168
SBP-S	FGF-5	AP	-0.110181	0.228692	-0.481788	0.630773
SBP-S	LOX-1	AD	-0.0760311	0.158714	-0.479044	0.632718
SBP-S	CXCL6	AC	-0.0645598	0.13563	-0.475998	0.634881
SBP-S	CD69	AD	-0.0669003	0.141215	-0.473747	0.636481
SBP-S	CST5	AP	-0.0504713	0.106954	-0.471899	0.637796
SBP-S	FAS	AC	0.0651956	0.138374	0.471156	0.638325
SBP-S	MK	AD	-0.0778808	0.167184	-0.465838	0.642117
SBP-S	IL-6RA	AP	0.0885322	0.195559	0.452713	0.651516
SBP-S	DNER	AD	0.0723496	0.160367	0.451151	0.652638
SBP-S	CASP-3	AD	0.0877608	0.199916	0.438987	0.661405
SBP-S	TGF-alpha	AP	0.0900091	0.205451	0.438106	0.662042
SBP-S	IL-18R1	AC	-0.0728834	0.166404	-0.437991	0.662125
SBP-S	SIRT2	Li	-0.0735143	0.168587	-0.436061	0.663521
SBP-S	CXCL11	AD	-0.0681908	0.157297	-0.433516	0.665364
SBP-S	FUR	AC	0.0827143	0.191097	0.43284	0.665854
SBP-S	Dkk-1	AC	0.067647	0.156495	0.432263	0.666272
SBP-S	TM	Li	0.0617142	0.14303	0.431477	0.666842
SBP-S	FGF-5	AC	0.0836271	0.194311	0.430379	0.667638
SBP-S	BAFF	AC	0.0634772	0.148169	0.42841	0.669067
SBP-S	ICOSLG	AD	-0.0673709	0.15998	-0.421121	0.674368
SBP-S	CD69	AC	0.0615989	0.147582	0.417389	0.677088
SBP-S	IL-10RB	AP	-0.0746265	0.179631	-0.415443	0.678508
SBP-S	PAR-1	AC	-0.0618905	0.149039	-0.415265	0.678638
SBP-S	OPG	AP	-0.064949	0.157331	-0.412818	0.680425
SBP-S	CHI3L1	AC	0.0575516	0.141217	0.40754	0.684287
SBP-S	PARK7	AC	-0.0716632	0.177718	-0.403241	0.687439
SBP-S	t-PA	Li	-0.0663625	0.165713	-0.400466	0.689476
SBP-S	TNFRSF9	AC	0.063788	0.159442	0.40007	0.689767
SBP-S	Ep-CAM	AP	0.0754375	0.188795	0.399575	0.690131
SBP-S	KLK6	AP	-0.0829431	0.208052	-0.398665	0.6908
SBP-S	TF	AP	0.0812838	0.206188	0.394222	0.694068
SBP-S	CAIX	AD	0.0671703	0.171738	0.391122	0.696353
SBP-S	MIC-A	AD	0.0688657	0.176221	0.390792	0.696596
SBP-S	uPAR	AD	-0.0603113	0.155578	-0.387659	0.698907
SBP-S	EMMPRIN	AP	0.0830593	0.215509	0.38541	0.700568
SBP-S	Beta-NGF	Li	0.063471	0.166438	0.38135	0.703571
SBP-S	IL-18R1	Li	-0.0608081	0.161088	-0.377483	0.706435
SBP-S	FUR	AD	0.0685562	0.182922	0.374784	0.708436
SBP-S	FUR	AP	-0.0842037	0.224991	-0.374253	0.70883
SBP-S	MCP-1	AC	-0.0623339	0.168315	-0.370341	0.711736
SBP-S	ERBB4	AP	-0.0743114	0.202639	-0.366719	0.71443
SBP-S	IL-10RB	AD	0.0517104	0.14607	0.35401	0.723909
SBP-S	Flt3L	AD	-0.0493137	0.140625	-0.350676	0.726404
SBP-S	CXCL13	AC	0.0555811	0.162217	0.342633	0.732432
SBP-S	CCL23	Li	0.0476064	0.144527	0.329394	0.742392
SBP-S	CCL3	AD	-0.049138	0.15102	-0.325373	0.745426
SBP-S	VEGF-A	AC	-0.0583762	0.180194	-0.323964	0.74649
SBP-S	EGFR	AP	-0.0629445	0.196475	-0.320368	0.749208
SBP-S	TNFRSF9	AP	0.0592136	0.187732	0.315416	0.752955
SBP-S	CXCL16	Li	0.0459505	0.148755	0.308901	0.757895
SBP-S	TRAIL	AP	0.0618078	0.20367	0.303471	0.76202
SBP-S	FAS	AP	0.0492141	0.162969	0.301984	0.763151
SBP-S	DNER	AP	-0.0595177	0.197334	-0.301608	0.763437
SBP-S	ITGA1	AP	-0.0587931	0.195365	-0.30094	0.763945
SBP-S	GDF-15	AD	-0.0284518	0.0975963	-0.291525	0.771118
SBP-S	EMMPRIN	AD	-0.0507574	0.175257	-0.289618	0.772574
SBP-S	ADA	Li	0.0493866	0.170911	0.288961	0.773075
SBP-S	PGF	AC	0.0306982	0.106944	0.28705	0.774535
SBP-S	IL-6	AP	0.0653143	0.229035	0.285171	0.77597
SBP-S	NTRK3	AD	0.0486516	0.176242	0.27605	0.782951
SBP-S	MCP-2	Li	-0.0462427	0.172212	-0.268523	0.788726
SBP-S	HE4	Li	0.0463052	0.174132	0.26592	0.790725
SBP-S	CCL19	Li	0.0381286	0.145675	0.261738	0.793941
SBP-S	CST5	AD	-0.0223997	0.0870079	-0.257444	0.797246
SBP-S	CTSD	AP	-0.0576685	0.224591	-0.256771	0.797765
SBP-S	MCP-2	AD	-0.042938	0.170291	-0.252144	0.801331
SBP-S	TR-AP	AD	-0.0428111	0.169829	-0.252084	0.801378
SBP-S	hK11	Li	-0.0473176	0.190059	-0.248962	0.803786
SBP-S	IL-10RB	Li	0.0358719	0.14776	0.242771	0.808568
SBP-S	CAIX	AC	0.0434618	0.179511	0.242112	0.809078
SBP-S	CXCL16	AP	-0.0427271	0.180947	-0.23613	0.813706
SBP-S	CD5	AC	-0.0402106	0.172357	-0.233298	0.8159
SBP-S	IL-18	Li	0.0322318	0.140482	0.229438	0.818892
SBP-S	CXCL1	AC	0.0393023	0.174269	0.225527	0.821926
SBP-S	TGF-alpha	AD	0.0373429	0.167127	0.22344	0.823547
SBP-S	IL-27-A	AC	0.0319743	0.143872	0.222242	0.824477
SBP-S	OPG	Li	-0.0287287	0.12942	-0.22198	0.824681
SBP-S	PRL	Li	0.037729	0.170975	0.22067	0.825698
SBP-S	CXCL5	AC	-0.0353966	0.161435	-0.219263	0.826792
SBP-S	HE4	AP	0.0458476	0.211804	0.216463	0.828969
SBP-S	CASP-3	Li	0.0435704	0.202292	0.215384	0.829808
SBP-S	t-PA	AC	-0.0366427	0.17129	-0.213922	0.830946
SBP-S	CCL23	AC	0.0304215	0.149364	0.203674	0.838929
SBP-S	IL-18	AD	0.0279912	0.138917	0.201496	0.840628
SBP-S	PECAM-1	AD	-0.030466	0.153959	-0.197885	0.843447
SBP-S	SIRT2	AC	0.0343109	0.174286	0.196866	0.844242
SBP-S	CCL19	AP	-0.0347611	0.177194	-0.196175	0.844782
SBP-S	CSTB	AC	0.0347808	0.177912	0.195494	0.845313
SBP-S	LOX-1	AC	0.0322148	0.165961	0.194111	0.846394
SBP-S	FS	AP	-0.0329956	0.170687	-0.19331	0.84702
SBP-S	TR-AP	AC	0.0342508	0.177469	0.192996	0.847266
SBP-S	CSF-1	AD	-0.0285357	0.152401	-0.187241	0.851766
SBP-S	IL-6	Li	0.0344598	0.188351	0.182955	0.85512
SBP-S	MIC-A	Li	0.0319854	0.178297	0.179394	0.85791
SBP-S	GDF-15	AP	-0.0206851	0.120068	-0.172279	0.863489
SBP-S	CCL4	AC	0.0319136	0.1873	0.170387	0.864973
SBP-S	FGF-5	AD	0.0313968	0.186077	0.16873	0.866273
SBP-S	TNFRSF9	Li	0.0260388	0.154398	0.168648	0.866338
SBP-S	BAFF	AD	0.022841	0.141892	0.160975	0.872365
SBP-S	PRSS8	AP	0.0286861	0.180275	0.159124	0.87382
SBP-S	CCL11	AP	-0.0294848	0.191003	-0.154368	0.877561
SBP-S	CCL4	AP	-0.0330974	0.220487	-0.150111	0.880912
SBP-S	CD69	AP	-0.0253961	0.173829	-0.146098	0.884072
SBP-S	SPON1	AC	0.0264687	0.183662	0.144117	0.885633
SBP-S	PAPPA	AC	-0.0259636	0.184397	-0.140803	0.888245
SBP-S	ICOSLG	AP	0.0265555	0.196894	0.134872	0.892923
SBP-S	ADA	AP	0.0272214	0.20792	0.130923	0.896041
SBP-S	PRL	AC	-0.0229411	0.176672	-0.129851	0.896887
SBP-S	VEGF-A	AP	-0.0271031	0.212188	-0.127732	0.89856
SBP-S	ERBB3	AD	0.0180684	0.144479	0.125059	0.900672
SBP-S	VEGFR-2	AD	-0.015032	0.125513	-0.119764	0.904856
SBP-S	TNF-R2	AD	0.0164381	0.139467	0.117864	0.906359
SBP-S	CSTB	AD	-0.0200056	0.170286	-0.117482	0.906661
SBP-S	CCL3	AC	0.0161706	0.157856	0.102439	0.918567
SBP-S	AGRP	Li	0.017059	0.167843	0.101637	0.919203
SBP-S	CHI3L1	AD	0.0135453	0.135233	0.100162	0.920371
SBP-S	LAP TGF-beta-1	AP	0.015536	0.160307	0.0969145	0.922945
SBP-S	CXCL5	AP	-0.0176514	0.190062	-0.0928717	0.92615
SBP-S	CTSL1	Li	0.0158806	0.172239	0.0922009	0.926681
SBP-S	IL-6RA	AC	0.0148296	0.166256	0.0891976	0.929063
SBP-S	ERBB2	AC	-0.0109086	0.124338	-0.087733	0.930225
SBP-S	TRAIL-R2	AD	-0.0128148	0.16163	-0.0792846	0.936929
SBP-S	CCL3	Li	0.011561	0.152787	0.0756671	0.939801
SBP-S	SPON1	Li	-0.0125623	0.177772	-0.0706656	0.943773
SBP-S	HB-EGF	AP	0.0143873	0.209938	0.0685311	0.945469
SBP-S	TM	AP	0.0116525	0.17408	0.0669373	0.946735
SBP-S	Beta-NGF	AP	0.0121885	0.202538	0.0601789	0.952106
SBP-S	GDF-15	AC	0.00607842	0.102009	0.0595873	0.952577
SBP-S	VEGF-D	AD	-0.00835754	0.158933	-0.0525854	0.958144
SBP-S	HGF	AP	-0.00940519	0.18761	-0.0501317	0.960095
SBP-S	VEGF-A	AD	0.00741702	0.172523	0.0429915	0.965775
SBP-S	CHI3L1	AP	-0.00635322	0.16634	-0.0381942	0.969592
SBP-S	CXCL9	Li	0.00473994	0.126166	0.0375693	0.970089
SBP-S	TF	AD	-0.00601377	0.167735	-0.0358529	0.971455
SBP-S	CXCL9	AD	-0.00438225	0.124755	-0.0351269	0.972033
SBP-S	IL-18R1	AP	0.00643266	0.196028	0.0328151	0.973873
SBP-S	CXCL10	AC	-0.00492764	0.156904	-0.0314054	0.974995
SBP-S	LOX-1	AP	-0.00438003	0.195389	-0.0224169	0.98215
SBP-S	CTSL1	AD	-0.00380253	0.170318	-0.022326	0.982222
SBP-S	AM	AP	0.00362674	0.19244	0.0188461	0.984993
SBP-S	NTRK3	AP	0.00349101	0.216838	0.0160996	0.98718
SBP-S	TRAIL-R2	AP	0.00301562	0.198807	0.0151686	0.987921
SBP-S	VIM	Li	0.00216385	0.163393	0.0132432	0.989454
SBP-G	LEP	AP	0.969985	0.193325	5.01738	4.31516e-06
SBP-G	CTSD	Li	0.89491	0.230173	3.888	0.000239986
SBP-G	GH	AP	-0.838109	0.22166	-3.78106	0.000342022
SBP-G	PRL	AP	1.03614	0.278887	3.71526	0.000424214
SBP-G	KLK6	AD	-0.672467	0.213987	-3.14256	0.00252259
SBP-G	MIA	AD	0.525505	0.172388	3.04839	0.00332524
SBP-G	PRSS8	AD	0.597939	0.198443	3.01316	0.0036825
SBP-G	MMP-7	AC	-0.556727	0.185746	-2.99725	0.00385517
SBP-G	TIE2	AD	0.569951	0.191236	2.98035	0.00404694
SBP-G	CTSD	AC	-0.670081	0.23034	-2.9091	0.00495662
SBP-G	MCP-1	Li	0.703069	0.244632	2.87399	0.00547147
SBP-G	OPG	AD	0.503472	0.177814	2.83145	0.00616112
SBP-G	CTSL1	AD	0.548596	0.196854	2.78681	0.0069703
SBP-G	AGRP	AD	0.577145	0.210312	2.74423	0.00783216
SBP-G	CSTB	AD	0.560887	0.209399	2.67856	0.00935411
SBP-G	MCP-2	AD	0.548172	0.212582	2.57864	0.0121921
SBP-G	FR-alpha	Li	0.652186	0.257879	2.52904	0.0138733
SBP-G	IL-18	AD	0.446712	0.177323	2.5192	0.0142306
SBP-G	CCL4	AC	-0.568984	0.23036	-2.46998	0.0161463
SBP-G	CXCL5	Li	0.609695	0.246897	2.46943	0.0161687
SBP-G	IL-6	AC	-0.530294	0.215569	-2.45997	0.0165631
SBP-G	TR-AP	AD	0.506942	0.210859	2.40417	0.0190687
SBP-G	NT-pro-BNP	Li	0.575081	0.240444	2.39175	0.0196708
SBP-G	IL-6	AD	0.498642	0.209681	2.3781	0.0203519
SBP-G	PGF	Li	0.426253	0.180244	2.36486	0.021032
SBP-G	PRL	AD	0.643677	0.274007	2.34912	0.0218676
SBP-G	IL-8	AC	-0.542737	0.232256	-2.33681	0.0225417
SBP-G	CCL11	Li	0.546077	0.236322	2.31073	0.0240306
SBP-G	CHI3L1	AD	0.372901	0.161927	2.30289	0.024495
SBP-G	MIC-A	AD	0.522624	0.227776	2.29446	0.0250031
SBP-G	FGF-5	AD	0.540583	0.237848	2.2728	0.0263516
SBP-G	IL-8	Li	0.549562	0.242964	2.26191	0.0270542
SBP-G	PAPPA	Li	0.446118	0.198124	2.25171	0.0277266
SBP-G	IL-10RB	AD	0.412773	0.184866	2.23282	0.0290109
SBP-G	IL-18R1	AP	-0.53451	0.239413	-2.23259	0.0290272
SBP-G	CCL23	Li	0.553966	0.250498	2.21146	0.0305266
SBP-G	MMP-7	Li	0.437333	0.199555	2.19155	0.0320014
SBP-G	TGF-alpha	AD	0.49511	0.22629	2.18794	0.0322748
SBP-G	MCP-1	AC	-0.524355	0.240224	-2.18277	0.032671
SBP-G	MIA	Li	0.417117	0.19141	2.17919	0.0329481
SBP-G	TRAIL-R2	AD	0.469769	0.220833	2.12726	0.037198
SBP-G	MCP-2	Li	0.493069	0.232201	2.12346	0.0375272
SBP-G	VEGF-D	AP	-0.569004	0.268214	-2.12146	0.0377011
SBP-G	IL-6	Li	0.477699	0.22761	2.09876	0.0397272
SBP-G	FGF-19	Li	-0.508308	0.248864	-2.04251	0.0451613
SBP-G	VEGF-A	AD	0.461951	0.226947	2.03551	0.0458807
SBP-G	BAFF	AD	0.394779	0.196954	2.00443	0.0491937
SBP-G	TNF-R1	AD	0.396059	0.197929	2.00102	0.0495693
SBP-G	MMP-10	AC	-0.457987	0.228884	-2.00096	0.049576
SBP-G	CHI3L1	Li	0.350636	0.17588	1.99361	0.0503945
SBP-G	MCP-1	AD	0.46673	0.234355	1.99155	0.0506257
SBP-G	CXCL16	Li	0.415921	0.210531	1.97558	0.052451
SBP-G	PGF	AC	-0.343186	0.174894	-1.96225	0.0540172
SBP-G	PAPPA	AP	0.38761	0.200025	1.93781	0.0569934
SBP-G	MCP-1	AP	0.489061	0.252547	1.93651	0.0571545
SBP-G	VEGFR-2	AD	0.33415	0.172795	1.93379	0.057495
SBP-G	PGF	AD	0.324771	0.169884	1.91172	0.0603219
SBP-G	CCL19	Li	0.488438	0.256378	1.90515	0.0611862
SBP-G	MMP-7	AD	0.356111	0.187072	1.90361	0.0613902
SBP-G	ICOSLG	AD	0.390047	0.207191	1.88254	0.0642391
SBP-G	ERBB2	AD	0.335034	0.178395	1.87805	0.064862
SBP-G	CHI3L1	AP	0.328399	0.176553	1.86005	0.0674036
SBP-G	PAR-1	AD	0.343996	0.185494	1.85449	0.0682069
SBP-G	GAL	AD	0.406071	0.219572	1.84937	0.0689519
SBP-G	ERBB3	AD	0.366297	0.198203	1.84809	0.0691392
SBP-G	GDF-15	AD	0.300003	0.164078	1.82841	0.0720768
SBP-G	CAIX	AD	0.425301	0.232673	1.82789	0.072156
SBP-G	TM	AD	0.329216	0.180612	1.82278	0.0729365
SBP-G	GDF-15	AC	-0.306991	0.169222	-1.81413	0.074274
SBP-G	SIRT2	AD	0.370343	0.204902	1.80742	0.0753245
SBP-G	AM	AD	0.379696	0.211714	1.79344	0.0775541
SBP-G	CXCL5	AC	-0.428989	0.241655	-1.77521	0.0805444
SBP-G	PAR-1	AP	0.354384	0.200019	1.77176	0.0811222
SBP-G	CXCL16	AD	0.346784	0.196832	1.76183	0.0828008
SBP-G	CST5	AD	-0.352945	0.200884	-1.75696	0.0836338
SBP-G	CCL4	Li	0.431466	0.245658	1.75637	0.0837359
SBP-G	EZR	AD	0.403924	0.23301	1.73351	0.0877473
SBP-G	SCF	AD	0.359842	0.207809	1.7316	0.0880895
SBP-G	HGF	AD	0.364562	0.210705	1.7302	0.0883394
SBP-G	CASP-3	AD	0.344926	0.200605	1.71943	0.0902946
SBP-G	CD40	AP	-0.410273	0.240392	-1.70669	0.0926541
SBP-G	CX3CL1	AD	0.390035	0.228631	1.70596	0.0927901
SBP-G	TWEAK	AD	0.364811	0.21439	1.70163	0.0936041
SBP-G	FGF-19	AP	-0.427349	0.251215	-1.70113	0.0936984
SBP-G	PGF	AP	0.311133	0.183846	1.69236	0.095366
SBP-G	FS	AP	0.407806	0.248188	1.64313	0.105185
SBP-G	FUR	AD	0.399484	0.244377	1.63471	0.106945
SBP-G	MIA	AC	-0.304107	0.186223	-1.63303	0.107298
SBP-G	CCL19	AC	-0.402843	0.247451	-1.62797	0.108369
SBP-G	t-PA	AC	-0.362333	0.223084	-1.6242	0.109173
SBP-G	CXCL1	AC	-0.364671	0.226742	-1.60831	0.112614
SBP-G	CD69	AD	0.297198	0.186478	1.59374	0.115845
SBP-G	MMP-10	Li	0.380298	0.241534	1.57451	0.120225
SBP-G	VEGFR-2	AP	0.294854	0.187659	1.57122	0.120987
SBP-G	TNF-R2	AD	0.279155	0.177897	1.56919	0.121459
SBP-G	CXCL9	AD	0.349123	0.223769	1.56019	0.12357
SBP-G	FS	Li	0.383871	0.248755	1.54317	0.127645
SBP-G	SPON1	AD	0.338341	0.21957	1.54093	0.128189
SBP-G	CXCL16	AC	-0.313118	0.204051	-1.53451	0.129758
SBP-G	Dkk-1	Li	0.35155	0.230392	1.52588	0.131892
SBP-G	Flt3L	AD	0.286811	0.189116	1.51659	0.134218
SBP-G	FS	AD	0.349719	0.231383	1.51143	0.135526
SBP-G	IL-8	AD	0.348288	0.230541	1.51074	0.1357
SBP-G	CST5	AP	-0.325516	0.217495	-1.49666	0.139322
SBP-G	Flt3L	Li	0.303618	0.203575	1.49143	0.140686
SBP-G	LEP	Li	0.333854	0.22389	1.49115	0.140759
SBP-G	IL-27-A	AD	0.281256	0.189808	1.48179	0.143229
SBP-G	t-PA	AD	0.319239	0.217152	1.47012	0.146354
SBP-G	ADA	AD	0.326515	0.222608	1.46677	0.14726
SBP-G	HB-EGF	Li	0.343408	0.234438	1.46481	0.147792
SBP-G	FR-alpha	AP	0.38411	0.266058	1.44371	0.153624
SBP-G	uPAR	AD	0.286103	0.20396	1.40274	0.165453
SBP-G	PAR-1	AC	0.270242	0.193347	1.3977	0.166954
SBP-G	GDF-15	AP	0.248829	0.17837	1.39502	0.16776
SBP-G	VEGF-A	AC	-0.330635	0.237804	-1.39037	0.16916
SBP-G	CCL11	AD	0.312873	0.225185	1.38941	0.169451
SBP-G	CTSD	AD	0.324297	0.234092	1.38534	0.170683
SBP-G	CDCP1	AP	-0.310619	0.225184	-1.3794	0.172499
SBP-G	SPON1	AC	-0.312544	0.227182	-1.37575	0.173622
SBP-G	GDF-15	Li	0.245297	0.178431	1.37474	0.173932
SBP-G	FS	AC	-0.327971	0.239269	-1.37072	0.175177
SBP-G	CXCL13	Li	0.323207	0.237423	1.36131	0.178116
SBP-G	Flt3L	AC	-0.26526	0.195643	-1.35584	0.179843
SBP-G	CSF-1	AD	0.296346	0.219592	1.34953	0.181849
SBP-G	ESM-1	Li	0.299716	0.222419	1.34753	0.182489
SBP-G	TF	AD	0.29006	0.216945	1.33702	0.185876
SBP-G	LIF-R	AP	-0.297234	0.225073	-1.32061	0.191262
SBP-G	Dkk-1	AD	0.282255	0.215119	1.31209	0.194106
SBP-G	CTSD	AP	0.325031	0.252359	1.28797	0.202323
SBP-G	LOX-1	AP	0.281131	0.219297	1.28196	0.204409
SBP-G	SPON1	Li	0.303429	0.237538	1.27739	0.206009
SBP-G	MMP-10	AD	0.283164	0.226034	1.25275	0.214785
SBP-G	EGFR	AD	0.263394	0.211074	1.24787	0.216555
SBP-G	KLK6	AP	-0.301496	0.244262	-1.23431	0.221531
SBP-G	IL-6RA	AC	-0.285585	0.231627	-1.23295	0.222034
SBP-G	hK11	AD	0.250509	0.204331	1.226	0.224623
SBP-G	EMMPRIN	AD	0.294863	0.24148	1.22107	0.226471
SBP-G	ESM-1	AP	0.271238	0.222998	1.21633	0.22826
SBP-G	LOX-1	AD	0.247766	0.204079	1.21407	0.229114
SBP-G	CD40	AD	0.271471	0.225881	1.20183	0.23379
SBP-G	FAS	AD	0.213958	0.178846	1.19632	0.235915
SBP-G	FUR	AP	0.314489	0.265433	1.18481	0.240405
SBP-G	MMP-7	AP	0.240787	0.204644	1.17662	0.24364
SBP-G	Beta-NGF	AD	0.26942	0.231314	1.16474	0.248381
SBP-G	CHI3L1	AC	-0.199948	0.171837	-1.16359	0.248842
SBP-G	ERBB4	AD	0.257784	0.224205	1.14977	0.254451
SBP-G	MK	AD	0.246136	0.214272	1.14871	0.254885
SBP-G	ESM-1	AD	0.237238	0.207529	1.14315	0.257168
SBP-G	ERBB4	Li	-0.275607	0.241242	-1.14245	0.257458
SBP-G	CCL23	AD	0.272194	0.239065	1.13858	0.259058
SBP-G	ILT-3	Li	0.295078	0.261979	1.12634	0.264162
SBP-G	FR-alpha	AC	-0.287435	0.256526	-1.12049	0.266627
SBP-G	CCL11	AP	0.272568	0.24352	1.11928	0.267139
SBP-G	CSTB	AP	0.261118	0.235189	1.11025	0.270982
SBP-G	AGRP	AP	-0.260577	0.236836	-1.10024	0.275285
SBP-G	CXCL6	AC	-0.22477	0.204772	-1.09766	0.276404
SBP-G	NTRK3	AD	0.258647	0.238373	1.08505	0.281908
SBP-G	TRAIL-R2	Li	0.263795	0.243527	1.08323	0.282709
SBP-G	Ep-CAM	Li	0.276098	0.254897	1.08318	0.282732
SBP-G	TNFRSF4	Li	0.256841	0.237338	1.08217	0.283173
SBP-G	ITGA1	AD	0.237861	0.220224	1.08009	0.284094
SBP-G	EZR	AP	0.273508	0.25418	1.07604	0.285886
SBP-G	TNF-R2	Li	0.207907	0.19327	1.07573	0.286024
SBP-G	CCL11	AC	-0.250852	0.233515	-1.07425	0.286684
SBP-G	CAIX	Li	-0.272141	0.254446	-1.06954	0.28878
SBP-G	TNFRSF4	AP	0.253751	0.237408	1.06884	0.289094
SBP-G	TGF-alpha	Li	0.26676	0.250081	1.06669	0.290057
SBP-G	PARK7	AD	0.238979	0.231689	1.03146	0.306146
SBP-G	CD69	AC	-0.200345	0.194389	-1.03064	0.30653
SBP-G	CXCL9	AC	0.23862	0.233105	1.02366	0.309791
SBP-G	FGF-19	AD	0.241218	0.236743	1.0189	0.312026
SBP-G	BAFF	AP	0.220096	0.216647	1.01592	0.313434
SBP-G	IL-6RA	Li	0.245491	0.24262	1.01183	0.31537
SBP-G	TNFRSF4	AC	0.229966	0.227694	1.00998	0.31625
SBP-G	PRSS8	Li	-0.228016	0.226157	-1.00822	0.317087
SBP-G	uPA	AD	0.218078	0.217789	1.00133	0.320382
SBP-G	CST5	AC	0.208665	0.210378	0.991861	0.324943
SBP-G	CXCL1	AD	0.220237	0.222597	0.989402	0.326135
SBP-G	MMP-10	AP	0.24131	0.244289	0.987806	0.326911
SBP-G	NT-pro-BNP	AC	-0.234991	0.238561	-0.985031	0.328261
SBP-G	Ep-CAM	AC	-0.240666	0.24464	-0.983753	0.328885
SBP-G	IL-27-A	AP	0.202727	0.206114	0.983568	0.328975
SBP-G	MK	AC	-0.216242	0.221518	-0.976181	0.332594
SBP-G	EGFR	Li	-0.222474	0.228126	-0.975222	0.333065
SBP-G	LIF-R	Li	-0.220487	0.226409	-0.973845	0.333744
SBP-G	AM	AC	-0.215733	0.221996	-0.971788	0.334759
SBP-G	MCP-2	AC	-0.220469	0.22847	-0.964983	0.33813
SBP-G	OPG	Li	-0.193375	0.201333	-0.960473	0.340377
SBP-G	TM	Li	0.189581	0.197824	0.958331	0.341447
SBP-G	Ep-CAM	AD	0.227395	0.237384	0.957918	0.341653
SBP-G	PAR-1	Li	-0.193393	0.203366	-0.950961	0.345147
SBP-G	CCL4	AD	0.218266	0.23212	0.940316	0.350537
SBP-G	KLK6	AC	0.221108	0.235185	0.940145	0.350624
SBP-G	CXCL1	AP	-0.223073	0.239705	-0.930617	0.355495
SBP-G	GH	Li	-0.226188	0.243194	-0.930071	0.355776
SBP-G	CXCL16	AP	0.200267	0.215348	0.929967	0.355829
SBP-G	ERBB3	Li	-0.201718	0.217333	-0.928154	0.356761
SBP-G	IL-18	AP	0.184306	0.198574	0.928151	0.356763
SBP-G	TRAIL	AD	0.19889	0.215883	0.921286	0.360308
SBP-G	IL-18	AC	-0.175262	0.190292	-0.921016	0.360448
SBP-G	CXCL1	Li	0.218939	0.239745	0.913217	0.364503
SBP-G	AGRP	Li	0.216493	0.2375	0.91155	0.365374
SBP-G	t-PA	AP	0.214165	0.236004	0.907462	0.367515
SBP-G	TGF-alpha	AC	-0.211601	0.240305	-0.880552	0.381805
SBP-G	IL-27-A	Li	0.181226	0.206406	0.878009	0.383173
SBP-G	SIRT2	AP	-0.194575	0.224641	-0.866163	0.389586
SBP-G	CCL23	AC	-0.210206	0.247542	-0.849172	0.398902
SBP-G	VEGF-D	AC	-0.221113	0.264331	-0.836501	0.405938
SBP-G	t-PA	Li	0.196979	0.236216	0.833893	0.407396
SBP-G	IL-18R1	Li	-0.205897	0.247088	-0.833295	0.40773
SBP-G	TRAIL-R2	AC	-0.194916	0.234217	-0.8322	0.408343
SBP-G	TRAIL	AP	-0.191382	0.23258	-0.822863	0.413594
SBP-G	IL-6	AP	0.191899	0.234006	0.820059	0.41518
SBP-G	LIF-R	AD	0.171568	0.210905	0.813487	0.418909
SBP-G	ICOSLG	AP	0.185178	0.227766	0.813019	0.419175
SBP-G	CAIX	AC	0.197843	0.244737	0.808392	0.421814
SBP-G	MIA	AP	0.158568	0.197316	0.803627	0.424541
SBP-G	OPG	AP	-0.161906	0.201775	-0.802406	0.425242
SBP-G	TR-AP	Li	-0.188836	0.235564	-0.801636	0.425684
SBP-G	TF	Li	-0.187477	0.235443	-0.796272	0.428773
SBP-G	MIC-A	Li	-0.200729	0.253565	-0.791625	0.431459
SBP-G	TM	AP	0.153057	0.198325	0.771747	0.443061
SBP-G	FUR	AC	-0.19567	0.255921	-0.764573	0.447293
SBP-G	CXCL5	AD	0.182428	0.238944	0.763478	0.447941
SBP-G	IL-10RB	Li	0.155201	0.205476	0.755325	0.452783
SBP-G	FGF-5	AP	-0.198535	0.264741	-0.749922	0.456008
SBP-G	CCL19	AP	0.195468	0.262341	0.745091	0.458902
SBP-G	VEGF-A	Li	0.186777	0.250755	0.744857	0.459043
SBP-G	CXCL5	AP	0.190769	0.257152	0.741854	0.460848
SBP-G	TNF-R2	AP	0.143401	0.194185	0.738476	0.462883
SBP-G	CDCP1	AD	0.156057	0.211448	0.738038	0.463147
SBP-G	AGRP	AC	-0.164235	0.228132	-0.719914	0.474159
SBP-G	IL-6RA	AD	0.161189	0.226402	0.711957	0.479039
SBP-G	HB-EGF	AC	-0.161904	0.227448	-0.711827	0.479119
SBP-G	DNER	AC	0.162932	0.233491	0.697808	0.487786
SBP-G	EGFR	AC	0.150408	0.219409	0.685514	0.495458
SBP-G	uPA	Li	0.16059	0.235268	0.682583	0.497296
SBP-G	TM	AC	-0.128912	0.190233	-0.677654	0.500396
SBP-G	DNER	AP	-0.163364	0.243748	-0.670215	0.505095
SBP-G	ILT-3	AD	0.163876	0.245032	0.668796	0.505994
SBP-G	FR-alpha	AD	0.167023	0.250358	0.667135	0.507048
SBP-G	IL-12	Li	0.165067	0.248381	0.664571	0.508676
SBP-G	CST5	Li	-0.145131	0.22046	-0.658311	0.512663
SBP-G	hK11	AP	0.145441	0.221641	0.656199	0.514013
SBP-G	LAP TGF-beta-1	AC	-0.132514	0.202336	-0.654918	0.514832
SBP-G	CXCL10	Li	0.171777	0.263911	0.650891	0.517411
SBP-G	PAPPA	AD	0.122713	0.190596	0.643836	0.521947
SBP-G	CASP-3	AP	0.141505	0.219993	0.643224	0.522341
SBP-G	ESM-1	AC	-0.138437	0.215411	-0.642665	0.522702
SBP-G	GAL	AP	-0.155146	0.241616	-0.642115	0.523057
SBP-G	TRAIL-R2	AP	0.157148	0.24496	0.641527	0.523436
SBP-G	HB-EGF	AP	-0.149323	0.237573	-0.628535	0.531856
SBP-G	LOX-1	Li	0.137785	0.221376	0.6224	0.535856
SBP-G	MIC-A	AC	-0.150287	0.24344	-0.617348	0.539162
SBP-G	TIE2	AC	0.129132	0.209585	0.616131	0.53996
SBP-G	HE4	AD	0.153546	0.249806	0.61466	0.540925
SBP-G	CASP-3	Li	0.134693	0.220042	0.612126	0.54259
SBP-G	IL-12	AC	0.144772	0.238148	0.607907	0.545367
SBP-G	TNF-R2	AC	-0.110066	0.186347	-0.590654	0.556801
SBP-G	CAIX	AP	-0.150746	0.256013	-0.588822	0.558021
SBP-G	CXCL6	AD	0.116934	0.19993	0.584875	0.560657
SBP-G	TRAIL	Li	0.135451	0.233166	0.58092	0.563303
SBP-G	PRL	Li	0.177228	0.306263	0.578681	0.564804
SBP-G	CX3CL1	AC	-0.138502	0.240315	-0.576335	0.566379
SBP-G	TWEAK	AP	-0.135115	0.235155	-0.574577	0.56756
SBP-G	CXCL11	AP	-0.154899	0.26965	-0.574445	0.56765
SBP-G	hK11	AC	-0.122064	0.21254	-0.57431	0.56774
SBP-G	IL-18	Li	0.114444	0.199365	0.57404	0.567922
SBP-G	CXCL6	AP	-0.123316	0.215134	-0.573205	0.568484
SBP-G	CXCL13	AC	-0.130357	0.230169	-0.566352	0.573105
SBP-G	Beta-NGF	AP	-0.142041	0.250844	-0.566252	0.573172
SBP-G	uPAR	Li	0.125015	0.222187	0.562658	0.575604
SBP-G	MCP-2	AP	0.134311	0.23956	0.560657	0.576959
SBP-G	uPAR	AC	-0.116234	0.212946	-0.545839	0.587045
SBP-G	NTRK3	Li	-0.139373	0.258189	-0.539809	0.591174
SBP-G	VEGF-D	AD	-0.138222	0.257199	-0.537414	0.592817
SBP-G	TNF-R1	AP	0.117234	0.218937	0.535469	0.594153
SBP-G	Flt3L	AP	0.109033	0.206603	0.527743	0.599474
SBP-G	PAPPA	AC	-0.103713	0.196702	-0.527261	0.599807
SBP-G	CXCL6	Li	0.113348	0.215202	0.526702	0.600193
SBP-G	CSTB	Li	0.124624	0.236887	0.526091	0.600615
SBP-G	LEP	AD	0.110509	0.21119	0.523271	0.602565
SBP-G	uPA	AC	-0.115565	0.225802	-0.511796	0.610528
SBP-G	ILT-3	AC	-0.127293	0.252993	-0.50315	0.616559
SBP-G	AM	Li	0.116998	0.232889	0.502379	0.617099
SBP-G	MK	Li	0.116737	0.232402	0.502304	0.617151
SBP-G	CXCL11	AC	-0.125533	0.258564	-0.485501	0.628954
SBP-G	TR-AP	AC	0.109469	0.22644	0.483434	0.630412
SBP-G	SPON1	AP	0.115896	0.24009	0.482718	0.630918
SBP-G	LAP TGF-beta-1	AD	0.0931249	0.196568	0.473755	0.637262
SBP-G	TWEAK	Li	-0.111242	0.235329	-0.47271	0.638003
SBP-G	CD69	Li	0.0960741	0.204158	0.470588	0.63951
SBP-G	uPA	AP	-0.110721	0.235728	-0.469699	0.640142
SBP-G	TNF-R1	Li	0.102474	0.219034	0.467845	0.64146
SBP-G	VEGFR-2	Li	0.0874074	0.190867	0.457948	0.648517
SBP-G	NT-pro-BNP	AD	0.104623	0.232757	0.449495	0.65457
SBP-G	PARK7	AP	-0.11233	0.250928	-0.447658	0.655889
SBP-G	ERBB3	AC	0.0935013	0.209318	0.446695	0.65658
SBP-G	TNF-R1	AC	-0.0936838	0.209926	-0.446271	0.656885
SBP-G	BAFF	AC	-0.0931286	0.208913	-0.445776	0.65724
SBP-G	BAFF	Li	0.0931133	0.218038	0.427051	0.670754
SBP-G	CDCP1	AC	-0.0931166	0.218601	-0.425966	0.67154
SBP-G	EMMPRIN	AC	0.106855	0.251446	0.424963	0.672267
SBP-G	SCF	AP	0.0959283	0.228379	0.420041	0.675841
SBP-G	CX3CL1	AP	-0.105467	0.251099	-0.420022	0.675855
SBP-G	Dkk-1	AC	-0.0927384	0.224402	-0.413269	0.68077
SBP-G	PRSS8	AP	-0.0919605	0.22765	-0.403955	0.687572
SBP-G	TRAIL	AC	-0.0901695	0.223736	-0.403018	0.688258
SBP-G	NTRK3	AP	-0.103825	0.258466	-0.401697	0.689224
SBP-G	CCL4	AP	0.100694	0.251129	0.400966	0.68976
SBP-G	Beta-NGF	Li	-0.100068	0.251137	-0.39846	0.691597
SBP-G	IL-18R1	AC	-0.0945285	0.237749	-0.397597	0.69223
SBP-G	CDCP1	Li	-0.090662	0.228162	-0.397359	0.692405
SBP-G	CCL19	AD	0.0971095	0.244568	0.397065	0.69262
SBP-G	PRL	AC	0.116036	0.293885	0.394834	0.694258
SBP-G	HGF	Li	0.0899597	0.23158	0.38846	0.698945
SBP-G	ICOSLG	Li	-0.0853552	0.228658	-0.373287	0.71015
SBP-G	GH	AD	-0.0847469	0.227304	-0.372836	0.710484
SBP-G	PARK7	AC	-0.0881951	0.24056	-0.366623	0.715091
SBP-G	EZR	AC	-0.0886669	0.245468	-0.361216	0.719109
SBP-G	FGF-5	Li	-0.0954084	0.2656	-0.359218	0.720596
SBP-G	HGF	AC	-0.0795612	0.221955	-0.358457	0.721163
SBP-G	IL-10RB	AP	0.0724427	0.206195	0.35133	0.726477
SBP-G	CTSL1	AP	0.0773134	0.223894	0.345313	0.730974
SBP-G	CXCL11	AD	-0.0863296	0.251026	-0.343907	0.732026
SBP-G	VEGF-D	Li	0.0948256	0.277073	0.342241	0.733274
SBP-G	Dkk-1	AP	0.078924	0.234295	0.336857	0.73731
SBP-G	ERBB4	AP	-0.0818663	0.243459	-0.336263	0.737756
SBP-G	HE4	Li	0.0891693	0.269307	0.331106	0.74163
SBP-G	EGFR	AP	-0.0745914	0.229621	-0.324846	0.746341
SBP-G	ERBB2	AP	0.0636798	0.196922	0.323376	0.747449
SBP-G	FAS	AP	0.0624507	0.194379	0.321283	0.749027
SBP-G	DNER	AD	-0.0722817	0.22715	-0.318211	0.751345
SBP-G	CXCL10	AC	-0.0794283	0.25353	-0.31329	0.755063
SBP-G	NTRK3	AC	0.0745944	0.247796	0.301031	0.764351
SBP-G	HE4	AC	-0.0761011	0.258114	-0.294835	0.76906
SBP-G	SIRT2	AC	-0.0631403	0.216347	-0.291848	0.771333
SBP-G	CSTB	AC	-0.0663371	0.227335	-0.291803	0.771367
SBP-G	CXCL11	Li	0.0786118	0.270137	0.291008	0.771972
SBP-G	NT-pro-BNP	AP	-0.0715079	0.250664	-0.285274	0.776341
SBP-G	IL-18R1	AD	0.0651651	0.230749	0.282407	0.778529
SBP-G	IL-12	AP	0.0688184	0.249097	0.276272	0.783216
SBP-G	Beta-NGF	AC	0.0644431	0.240818	0.267601	0.789854
SBP-G	GAL	AC	0.0613416	0.232125	0.264262	0.792414
SBP-G	CASP-3	AC	0.0558137	0.211353	0.264078	0.792555
SBP-G	TWEAK	AC	-0.0585388	0.225779	-0.259274	0.796243
SBP-G	TNFRSF4	AD	0.0557799	0.222475	0.250724	0.802818
SBP-G	IL-6RA	AP	0.0606873	0.244427	0.248284	0.804697
SBP-G	CXCL10	AD	0.0608253	0.245986	0.247271	0.805478
SBP-G	MK	AP	0.0565329	0.232765	0.242875	0.808867
SBP-G	GAL	Li	0.0587983	0.242253	0.242714	0.808991
SBP-G	IL-27-A	AC	0.0481158	0.198873	0.241943	0.809586
SBP-G	VEGF-A	AP	-0.059771	0.251733	-0.237438	0.813064
SBP-G	IL-10RB	AC	-0.0469328	0.197678	-0.237421	0.813077
SBP-G	ADA	Li	-0.0551599	0.243329	-0.226689	0.821377
SBP-G	ICOSLG	AC	0.0491532	0.219267	0.224171	0.823328
SBP-G	CXCL9	Li	0.0542268	0.245117	0.221228	0.825608
SBP-G	FGF-5	AC	0.0537706	0.254682	0.211128	0.833448
SBP-G	CSF-1	AP	0.0503884	0.239473	0.210414	0.834003
SBP-G	CD69	AP	0.0424653	0.204453	0.207702	0.836111
SBP-G	ERBB3	AP	-0.0438561	0.218717	-0.200515	0.841704
SBP-G	uPAR	AP	0.043835	0.222678	0.196854	0.844556
SBP-G	CXCL13	AD	-0.0420213	0.223747	-0.187808	0.851613
SBP-G	ERBB4	AC	0.0434416	0.233423	0.186107	0.852941
SBP-G	LAP TGF-beta-1	AP	0.0384346	0.211806	0.181462	0.85657
SBP-G	LAP TGF-beta-1	Li	-0.0381764	0.21179	-0.180256	0.857512
SBP-G	MIC-A	AP	0.0454541	0.254742	0.178432	0.858939
SBP-G	EZR	Li	-0.0446689	0.256354	-0.174247	0.862213
SBP-G	ADA	AP	-0.0422244	0.243388	-0.173486	0.862808
SBP-G	TF	AC	0.0386966	0.226665	0.170721	0.864973
SBP-G	ERBB2	Li	-0.0336247	0.197021	-0.170665	0.865017
SBP-G	FUR	Li	0.0440548	0.268208	0.164256	0.870039
SBP-G	HB-EGF	AD	-0.0358944	0.221431	-0.162102	0.871728
SBP-G	CXCL13	AP	0.0382227	0.240756	0.158761	0.874349
SBP-G	CSF-1	AC	-0.0362759	0.229496	-0.158068	0.874893
SBP-G	ADA	AC	0.0367518	0.233223	0.157582	0.875275
SBP-G	LIF-R	AC	-0.0333589	0.218499	-0.152673	0.879129
SBP-G	CTSL1	Li	0.0332701	0.224044	0.148498	0.882409
SBP-G	TR-AP	AP	-0.0347884	0.236704	-0.14697	0.88361
SBP-G	OPG	AC	-0.0283993	0.194264	-0.146189	0.884225
SBP-G	SCF	Li	-0.03315	0.228634	-0.144992	0.885166
SBP-G	PARK7	Li	-0.0347217	0.251258	-0.138191	0.890517
SBP-G	CD40	AC	-0.0318706	0.235414	-0.135381	0.892729
SBP-G	IL-8	AP	0.0332796	0.252331	0.131889	0.895479
SBP-G	EMMPRIN	AP	-0.0332993	0.262748	-0.126735	0.899542
SBP-G	VEGFR-2	AC	0.023146	0.183175	0.12636	0.899837
SBP-G	HE4	AP	-0.0331484	0.269524	-0.122989	0.902496
SBP-G	PRSS8	AC	-0.0253669	0.218385	-0.116157	0.907886
SBP-G	CXCL10	AP	0.0306666	0.264763	0.115827	0.908147
SBP-G	GH	AC	0.0267417	0.234568	0.114004	0.909586
SBP-G	CSF-1	Li	0.0269855	0.239512	0.112669	0.910641
SBP-G	TF	AP	0.026216	0.236584	0.11081	0.912108
SBP-G	TGF-alpha	AP	-0.0247179	0.252262	-0.0979851	0.922246
SBP-G	ITGA1	AC	0.0222018	0.229053	0.0969286	0.923081
SBP-G	IL-12	AD	-0.0210548	0.231637	-0.0908956	0.927855
SBP-G	Ep-CAM	AP	-0.0232395	0.257191	-0.090359	0.92828
SBP-G	TIE2	AP	-0.0197772	0.219353	-0.0901615	0.928436
SBP-G	DNER	Li	0.0214189	0.244556	0.0875831	0.930477
SBP-G	CX3CL1	Li	0.0219831	0.251405	0.0874409	0.93059
SBP-G	HGF	AP	0.0198083	0.231854	0.0854346	0.932179
SBP-G	KLK6	Li	-0.0203685	0.247076	-0.082438	0.934552
SBP-G	CTSL1	AC	0.013191	0.214725	0.0614321	0.951204
SBP-G	FGF-19	AC	0.0132629	0.246008	0.0539127	0.95717
SBP-G	LOX-1	AC	-0.00910155	0.212767	-0.0427772	0.96601
SBP-G	hK11	Li	0.00842369	0.222355	0.037884	0.969896
SBP-G	FAS	Li	-0.00607653	0.194517	-0.031239	0.975175
SBP-G	ITGA1	Li	0.00639919	0.239044	0.02677	0.978725
SBP-G	CXCL9	AP	0.0064467	0.245227	0.0262887	0.979108
SBP-G	TIE2	Li	-0.00518061	0.219349	-0.0236181	0.98123
SBP-G	ITGA1	AP	-0.00549069	0.239062	-0.0229676	0.981746
SBP-G	CCL23	AP	-0.00454561	0.25977	-0.0174986	0.986092
SBP-G	CD40	Li	-0.0035862	0.2457	-0.0145959	0.988399
SBP-G	ERBB2	AC	0.001825	0.188842	0.00966418	0.992319
SBP-G	SCF	AC	-0.00206243	0.219128	-0.00941198	0.992519
SBP-G	FAS	AC	-0.00157823	0.186401	-0.00846683	0.99327
SBP-G	SIRT2	Li	0.0018504	0.225916	0.00819065	0.99349
SBP-G	AM	AP	-0.0018563	0.233358	-0.00795473	0.993677
SBP-G	ILT-3	AP	0.000954103	0.264544	0.0036066	0.997133
SBP-G	LEP	AC	0.000673046	0.218186	0.00308473	0.997548
SBP-G	EMMPRIN	Li	-0.000305118	0.26276	-0.0011612	0.999077

## Sheet: S9. CSF-serum correlations
Protein	Correlation coeff CSF-serum SBP-S	p-value SBP-S	Correlation coeff CSF-serum SBP-G	p-value SBP-G
Adenosine deaminase (ADA)	0.052	0.441	0.092	0.314
Agouti-related protein (AGRP)	0.056	0.408	-0.012	0.896
Angiopoietin-1 receptor (TIE2)	N/A	N/A	0.152	0.097
Beta-nerve growth factor (Beta-NGF)	0.015	0.830	0.019	0.838
C-C motif chemokine 19 (CCL19)	0.260	<0.001	0.101	0.268
C-C motif chemokine 2 (MCP-1)	0.459	<0.001	0.274	0.002
C-C motif chemokine 23 (CCL23)	0.300	<0.001	0.428	<0.001
C-C motif chemokine 25 (CCL25)	0.536	<0.001	N/A	N/A
C-C motif chemokine 3 (CCL3)	0.306	<0.001	N/A	N/A
C-C motif chemokine 4 (CCL4)	0.446	<0.001	0.514	<0.001
C-C motif chemokine 8 (CCL8/MCP-2)	0.464	<0.001	0.432	<0.001
C-X-C motif chemokine 10 (CXCL10)	0.285	<0.001	0.348	<0.001
C-X-C motif chemokine 11 (CXCL11)	0.308	<0.001	0.228	0.012
C-X-C motif chemokine 13 (CXCL13)	0.113	0.095	0.119	0.192
C-X-C motif chemokine 16 (CXCL16)	0.201	0.003	0.126	0.167
C-X-C motif chemokine 5 (CXCL5)	0.090	0.186	0.139	0.128
C-X-C motif chemokine 6 (CXCL6)	0.225	<0.001	0.197	0.030
C-X-C motif chemokine 9 (CXCL9)	0.637	<0.001	0.584	<0.001
Carbonic anhydrase 9 (CAIX)	0.155	0.021	-0.044	0.632
Caspase-3 (CASP-3)	0.017	0.800	0.084	0.358
Cathepsin D (CTSD)	0.151	0.025	0.013	0.891
Chitinase-3-like protein 1 (CHI3L1)	0.420	<0.001	0.358	<0.001
CUB domain-containing protein 1 (CDCP1)	0.293	<0.001	0.094	0.303
Cystatin-B (CSTB)	0.177	0.008	0.191	0.035
Cystatin-D (CST5)	0.267	<0.001	0.105	0.250
Delta and Notch-like epidermal growth factor-related receptor (DNER)	0.029	0.665	0.068	0.460
Dickkopf-related protein 1 (Dkk-1)	0.063	0.351	-0.085	0.354
Early activation antigen CD69 (CD69)	0.040	0.553	0.026	0.779
Endothelial cell-specific molecule 1 (ESM-1)	N/A	N/A	0.076	0.409
Eotaxin (CCL11)	0.522	<0.001	0.334	<0.001
Epidermal growth factor receptor (EGFR)	0.060	0.380	-0.022	0.809
Epithelial cell adhesion molecule (Ep-CAM)	0.234	<0.001	0.200	0.027
Ezrin (EZR)	0.141	0.037	0.176	0.053
Fibroblast growth factor 19 (FGF-19)	0.072	0.286	0.008	0.934
Fibroblast growth factor 5 (FGF-5)	0.114	0.092	0.091	0.322
Fms-related tyrosine kinase 3 ligand (Flt3L)	0.289	<0.001	0.227	0.012
Folate receptor alpha (FR-alpha)	0.176	0.008	0.246	0.007
Follistatin (FS)	0.152	0.024	0.092	0.314
Fractalkine (CX3CL1)	0.078	0.251	0.009	0.922
Furin (FUR)	0.196	0.004	-0.033	0.716
Galanin peptides (GAL)	N/A	N/A	-0.052	0.569
Growth-regulated alpha protein (CXCL1)	0.056	0.407	-0.047	0.605
Growth/differentiation factor 15 (GDF-15)	0.502	<0.001	0.352	<0.001
Hepatocyte growth factor (HGF)	0.138	0.040	0.018	0.844
ICOS ligand (ICOSLG)	-0.048	0.479	0.085	0.356
Integrin alpha-1 (ITGA1)	0.101	0.135	0.049	0.591
Interleukin-10 receptor subunit beta (IL-10RB)	0.292	<0.001	0.151	0.100
Interleukin-12 (IL-12)	0.536	<0.001	0.472	<0.001
Interleukin-18 (IL-18)	0.550	<0.001	0.397	<0.001
Interleukin-18 receptor 1 (IL-18R1)	0.355	<0.001	0.369	<0.001
Interleukin-27 subunit alpha (IL-27-A)	0.075	0.266	0.079	0.391
Interleukin-6 (IL-6)	0.281	<0.001	0.211	0.020
Interleukin-6 receptor subunit alpha (IL-6RA)	0.456	<0.001	0.331	<0.001
Interleukin-8 (IL-8)	0.151	0.025	0.127	0.165
Kallikrein-11 (hK11)	0.246	<0.001	0.232	0.010
Kallikrein-6 (KLK6)	-0.134	0.046	0.117	0.201
Kit ligand (SCF)	0.028	0.675	0.063	0.490
Leptin (LEP)	N/A	N/A	0.831	<0.001
Leukemia inhibitory factor receptor (LIF-R)	0.047	0.485	0.102	0.265
Leukocyte immunoglobulin-like receptor subfamily B member 4 (ILT-3)	0.142	0.036	0.273	0.003
Lipopolysaccharide-induced tumor necrosis factor-alpha factor (LITAF)	0.056	0.405	N/A	N/A
Macrophage colony-stimulating factor 1 (CSF-1)	0.049	0.464	0.036	0.696
Matrilysin (MMP-7)	N/A	N/A	0.343	<0.001
Melanoma-derived growth regulatory protein (MIA)	0.161	0.017	0.142	0.121
MHC class I polypeptide-related sequence A (MIC-A)	0.780	<0.001	0.656	<0.001
Midkine (MK)	0.148	0.027	0.052	0.572
NAD-dependent protein deacetylase sirtuin-2 (SIRT2)	-0.03	0.965	0.028	0.758
NT-3 growth factor receptor (NTRK3)	0.115	0.089	0.091	0.321
NT-pro-BNP (NT-pro-BNP)	N/A	N/A	0.157	0.085
Oxidized low-density lipoprotein receptor 1 (LOX-1)	-0.121	0.072	-0.143	0.117
Pappalysin-1 (PAPPA)	0.245	<0.001	0.173	0.057
Parkinson disease protein 7 (PARK7)	0.007	0.920	0.121	0.186
Placenta growth factor (PGF)	0.495	<0.001	0.282	0.002
Platelet endothelial cell adhesion molecule (PECAM-1)	0.112	0.097	N/A	N/A
Pro-adrenomedullin (AM)	0.232	<0.001	0.077	0.401
Procathepsin L (CTSL1)	0.287	<0.001	0.172	0.060
Proheparin-binding EGF-like growth factor (HB-EGF)	0.121	0.072	0.125	0.173
Prolactin (PRL)	0.500	<0.001	0.389	<0.001
Prostasin (PRSS8)	0.260	<0.001	0.124	0.177
Proteinase-activated receptor 1 (PAR-1)	0.093	0.170	-0.018	0.842
Protransforming growth factor alpha (TGF-alpha)	-0.015	0.089	0.024	0.795
Receptor tyrosine-protein kinase erbB-2 (ErbB2)	0.192	0.004	0.157	0.085
Receptor tyrosine-protein kinase erbB-3 (ERBB3)	-0.015	0.825	0.050	0.583
Receptor tyrosine-protein kinase erbB-4 (ERBB4)	0.080	0.240	0.118	0.198
Somatotropin (GH)	0.594	<0.001	0.549	<0.001
Spondin-1 (SPON1)	0.250	<0.001	0.162	0.075
Stromelysin-2 (SL-2/MMP-10)	0.293	<0.001	0.124	0.174
T-cell surface glycoprotein CD5 (CD5)	0.221	<0.001	N/A	N/A
Tartrate-resistant acid phosphatase type 5 (TR-AP)	0.213	0.002	0.118	0.197
Thrombomodulin (TM)	0.222	<0.001	0.187	0.040
Tissue-type plasminogen activator (t-PA)	0.229	<0.001	0.126	0.168
Tissue factor (TF)	0.126	0.062	0.063	0.490
Transforming growth factor beta-1 proprotein (LAP TGF-beta-1)	0.146	0.031	-0.005	0.954
Tumor necrosis factor ligand superfamily member 10 (TRAIL)	0.414	<0.001	0.163	0.074
Tumor necrosis factor ligand superfamily member 12 (TWEAK)	0.116	0.085	-0.005	0.952
Tumor necrosis factor ligand superfamily member 13B (BAFF)	0.233	<0.001	0.170	0.063
Tumor necrosis factor receptor superfamily member 10B (TRAIL-R2)	0.353	<0.001	0.072	0.430
Tumor necrosis factor receptor superfamily member 11B (OPG)	0.277	<0.001	0.199	0.028
Tumor necrosis factor receptor superfamily member 1A (TNF-R1)	0.161	0.017	0.106	0.245
Tumor necrosis factor receptor superfamily member 1B (TNF-R2)	0.233	<0.001	0.145	0.112
Tumor necrosis factor receptor superfamily member 4 (TNFRSF4)	N/A	N/A	0.016	0.863
Tumor necrosis factor receptor superfamily member 5 (CD40)	0.327	<0.001	0.121	0.185
Tumor necrosis factor receptor superfamily member 6 (FAS)	0.489	<0.001	0.310	<0.001
Tumor necrosis factor receptor superfamily member 9 (TNFRSF9)	0.331	<0.001	N/A	N/A
Urokinase-type plasminogen activator (uPA)	0.195	0.004	0.262	0.004
Urokinase plasminogen activator surface receptor (uPAR)	0.051	0.447	-0.041	0.655
Vascular endothelial growth factor A (VEGF-A)	-0.082	0.226	-0.036	0.699
Vascular endothelial growth factor D (VEGF-D)	0.070	0.300	0.146	0.109
Vascular endothelial growth factor receptor 2 (VEGFR-2)	0.080	0.237	0.080	0.385
Vimentin (VIM)	0.100	0.140	N/A	N/A
WAP four-disulfide core domain protein 2 (HE4)	0.062	0.357	0.005	0.960
